# Supplementary material for: Multiomics characterization implicates PTK7 in ovarian cancer EMT and cell plasticity and offers strategies for therapeutic intervention
Source: Cell Death Dis. 2022 Aug 17;13(8):714. doi: 10.1038/s41419-022-05161-5 (PMC9386025; doi:10.1038/s41419-022-05161-5)
Supplement: Supplementary file 9 — Supplementary Table 1 [file 41419_2022_5161_MOESM9_ESM.xlsx]

## Sheet: ConsensusPathDB
Pathway-oriented over-representation analysis of the top 50 dysregulated phosphoproteins with highest abundance of phospho-serine and phospho-threonine counts
pathway	source	external_id	members_input_overlap	members_input_overlap_geneids	size	effective_size	Macrogroup for Venn diagram
Activation of the AP-1 family of transcription factors	Reactome	R-HSA-450341	MAPK14; MAPK3	5595; 1432	10	10
Adherens junction - Homo sapiens (human)	KEGG	path:hsa04520	MAPK3; CTNND1; LMO7	4008; 1500; 5595	71	71	Cell adhesion/ECM
agrin in postsynaptic differentiation	BioCarta	agrpathway	MAPK3; CTTN; DAG1	5595; 1605; 2017	47	47
Alpha6Beta4Integrin	NetPath	Pathway_Alpha6Beta4Integrin	MAPK14; MAPK3; PLEC; VIM	5339; 7431; 1432; 5595	71	71	Cell adhesion/ECM
Apoptosis	Reactome	R-HSA-109581	TJP2; LMNB1; ACIN1; VIM; MAPK3; PLEC; LMNA	4001; 22985; 4000; 9414; 5595; 7431; 5339	127	127	Apoptosis
Apoptotic cleavage of cellular proteins	Reactome	R-HSA-111465	TJP2; LMNB1; ACIN1; VIM; PLEC; LMNA	4001; 9414; 4000; 5339; 7431; 22985	38	38	Apoptosis
Apoptotic execution phase	Reactome	R-HSA-75153	TJP2; LMNB1; ACIN1; VIM; PLEC; LMNA	4001; 4000; 5339; 7431; 9414; 22985	52	52	Apoptosis
Aurora B signaling	PID	aurora_b_pathway	NPM1; NCL; STMN1; VIM	7431; 3925; 4691; 4869	41	41
Brain-derived neurotrophic factor (BDNF) signaling pathway	Wikipathways	WP2380	SQSTM1; DPYSL2; MAPK14; MAPK3; MARCKS; YBX1	4904; 5595; 8878; 4082; 1432; 1808	144	144
Breakdown of the nuclear lamina	Reactome	R-HSA-352238	LMNA; LMNB1	4000; 4001	3	3	Apoptosis
CAMKK2 Pathway	Wikipathways	WP4874	MAPK3; GIT1; SQSTM1	5595; 28964; 8878	33	33
Cardiac Hypertrophic Response	Wikipathways	WP2795	MAPK14; MAPK3; PRKD1	5587; 1432; 5595	54	54
Caspase Cascade in Apoptosis	PID	caspase_pathway	LMNA; LMNB1; VIM	4000; 4001; 7431	57	57	Apoptosis
caspase cascade in apoptosis	BioCarta	caspasepathway	LMNA; LMNB1	4001; 4000	23	23	Apoptosis
Caspase-mediated cleavage of cytoskeletal proteins	Reactome	R-HSA-264870	PLEC; VIM	5339; 7431	12	12	Apoptosis
CDC42 GTPase cycle	Reactome	R-HSA-9013148	TMPO; DOCK7; SCRIB; MYO9B; ARHGAP29; GIT1	9411; 4650; 23513; 28964; 7112; 85440	160	160	RHO GTPase signalling
Ciliary landscape	Wikipathways	WP4352	CEP170; TBC1D4; MCM3; VIM; TNKS1BP1; RANBP10	9859; 57610; 7431; 4172; 85456; 9882	213	213	Apoptosis
Depolymerisation of the Nuclear Lamina	Reactome	R-HSA-4419969	LMNA; LMNB1	4000; 4001	11	11	RHO GTPase signalling
Deregulated CDK5 triggers multiple neurodegenerative pathways in Alzheimer,s disease models	Reactome	R-HSA-8862803	LMNA; LMNB1	4000; 4001	18	18	Apoptosis
Diseases of programmed cell death	Reactome	R-HSA-9645723	LMNA; LMNB1	4001; 4000	22	22	Apoptosis
EGFR1	NetPath	Pathway_EGFR1	TJP2; SCRIB; ANXA2; DDX3X; HIPK2; AHNAK; HNRNPA1; PRPF4B; MPRIP; VIM; MAPK14; MAPK3; CTTN; ARAF; GIT1; CTNND1; PRKD1; PLEC; ADAM9; EIF4G1; DYRK1B	79026; 9414; 8899; 5595; 1500; 1981; 302; 369; 7431; 28996; 1432; 5339; 2017; 3178; 8754; 23164; 23513; 5587; 28964; 9149; 1654	455	454	EGFR1/MAPK
Envelope proteins and their potential roles in EDMD physiopathology	Wikipathways	WP4535	MAPK3; TMPO; PLEC	7112; 5339; 5595	46	46
ERK/MAPK targets	Reactome	R-HSA-198753	MAPK14; MAPK3	1432; 5595	21	21	EGFR1/MAPK
FGF signaling pathway	PID	fgf_pathway	MAPK14; MAPK3; CTTN; CTNND1	1500; 5595; 2017; 1432	56	56
Fragile X Syndrome	Wikipathways	WP4549	MAP1B; ARAF; EIF4G1; DAG1	4131; 369; 1981; 1605	119	119
Gastrin	NetPath	Pathway_Gastrin	MAPK14; MAPK3; ANXA2	302; 5595; 1432	41	41
Gastrin signaling pathway	Wikipathways	WP4659	MAPK14; MAPK3; ANXA2; PRKD1	5587; 5595; 302; 1432	114	114
Hepatitis C and Hepatocellular Carcinoma	Wikipathways	WP3646	MAPK14; MAPK3; CTTN	2017; 5595; 1432	56	56
human cytomegalovirus and map kinase pathways	BioCarta	hcmvpathway	MAPK14; MAPK3	5595; 1432	16	16
IL1	NetPath	Pathway_IL1	MAPK14; SQSTM1; MAPK3	8878; 5595; 1432	54	54
IL-1 signaling pathway	Wikipathways	WP195	MAPK14; MAPK3; SQSTM1	1432; 5595; 8878	55	55
Inhibition of exosome biogenesis and secretion by Manumycin A in CRPC cells	Wikipathways	WP4301	MAPK3; ARAF	5595; 369	18	18
Initiation of Nuclear Envelope (NE) Reformation	Reactome	R-HSA-2995383	TMPO; LMNB1; LMNA	7112; 4000; 4001	19	19
Interleukin-17 signaling	Reactome	R-HSA-448424	MAPK14; MAPK3; SKP1	5595; 1432; 6500	65	65
MAP kinase activation	Reactome	R-HSA-450294	MAPK14; MAPK3; SKP1	5595; 1432; 6500	65	65	EGFR1/MAPK
MAPK Cascade	Wikipathways	WP422	MAPK14; MAPK3; ARAF	369; 5595; 1432	33	33	EGFR1/MAPK
mapkinase signaling pathway	BioCarta	mapkpathway	MAPK14; MAPK3; ARAF	5595; 1432; 369	57	57	EGFR1/MAPK
Metabolism of RNA	Reactome	R-HSA-8953854	HNRNPA1; SRSF1; SRRM1; EIF4G1; SRRM2; SF3B1; HNRNPU; PCBP1; MAPK14; TNKS1BP1; HNRNPM; UTP20; ANP32A; CPSF7; SRSF11; SNRNP70; YBX1; TRA2B	6426; 1981; 85456; 3192; 6434; 9295; 8125; 23524; 79869; 1432; 10250; 3178; 27340; 4670; 4904; 5093; 6625; 23451	584	583
mRNA 3,-end processing	Reactome	R-HSA-72187	SRRM1; CPSF7; SRSF1; SRSF11	10250; 6426; 79869; 9295	58	58
mRNA Processing	Wikipathways	WP411	SRSF1; SRRM1; SF3B1; HNRNPA1; PRPF4B; HNRNPU; HNRNPM; SNRNP70; YBX1; TRA2B	4904; 4670; 6426; 8899; 10250; 6434; 3178; 6625; 23451; 3192	127	127
mRNA Splicing	Reactome	R-HSA-72172	HNRNPA1; SRSF1; SRRM1; SRRM2; SF3B1; HNRNPU; SRSF11; HNRNPM; PCBP1; CPSF7; SNRNP70; YBX1; TRA2B	6426; 3192; 4670; 4904; 5093; 6434; 9295; 6625; 10250; 23451; 23524; 3178; 79869	185	185
mRNA Splicing - Major Pathway	Reactome	R-HSA-72163	HNRNPA1; SRSF1; SRRM1; SRRM2; SF3B1; HNRNPU; SRSF11; HNRNPM; PCBP1; CPSF7; SNRNP70; YBX1; TRA2B	6426; 3192; 4670; 4904; 5093; 6434; 9295; 6625; 10250; 23451; 23524; 3178; 79869	177	177
mRNA Splicing - Minor Pathway	Reactome	R-HSA-72165	YBX1; SF3B1; SRSF1	6426; 4904; 23451	52	52
Neurodegenerative Diseases	Reactome	R-HSA-8863678	LMNA; LMNB1	4000; 4001	18	18
NGF	INOH	None	MAPK3; ARAF	5595; 369	21	21
Non-genomic actions of 1,25 dihydroxyvitamin D3	Wikipathways	WP4341	MAPK14; MAPK3; MED1	1432; 5469; 5595	68	68
Nuclear Envelope Breakdown	Reactome	R-HSA-2980766	LMNA; LMNB1; TMPO	4001; 4000; 7112	53	53	Apoptosis
Oncogenic MAPK signaling	Reactome	R-HSA-6802957	MAPK3; LMNA; ARAF; MPRIP	5595; 23164; 4000; 369	69	69	EGFR1/MAPK
Processing of Capped Intron-Containing Pre-mRNA	Reactome	R-HSA-72203	HNRNPA1; SRSF1; SRRM1; SRRM2; SF3B1; HNRNPU; SRSF11; HNRNPM; PCBP1; CPSF7; SNRNP70; YBX1; TRA2B	6426; 3192; 4670; 6434; 4904; 5093; 9295; 6625; 23451; 23524; 10250; 3178; 79869	241	241
Progesterone-mediated oocyte maturation - Homo sapiens (human)	KEGG	path:hsa04914	MAPK14; MAPK3; STK10; ARAF	6793; 369; 1432; 5595	100	100
Programmed Cell Death	Reactome	R-HSA-5357801	TJP2; LMNB1; ACIN1; VIM; MAPK3; PLEC; LMNA	4001; 22985; 4000; 9414; 5595; 7431; 5339	142	142	Apoptosis
RAC1 GTPase cycle	Reactome	R-HSA-9013149	DOCK7; TMPO; ARHGAP29; GIT1; MYO9B	28964; 4650; 7112; 9411; 85440	185	185	RHO GTPase signalling
RAC1-PAK1-p38-MMP2 Pathway	Wikipathways	WP3303	MAPK14; MAPK3; STMN1	3925; 1432; 5595	68	68	RHO GTPase signalling
RANKL	NetPath	Pathway_RANKL	MAPK14; SQSTM1	8878; 1432	23	23
RANKL-RANK signaling pathway	Wikipathways	WP2018	MAPK14; MAPK3; SQSTM1	1432; 5595; 8878	55	55
regulation of eif-4e and p70s6 kinase	BioCarta	eif4pathway	MAPK14; MAPK3; EIF4G1	5595; 1432; 1981	25	25
regulation of map kinase pathways through dual specificity phosphatases	BioCarta	dsppathway	MAPK14; MAPK3	5595; 1432	9	9	EGFR1/MAPK
Regulation of Microtubule Cytoskeleton	Wikipathways	WP2038	STMN1; MAP1B; DPYSL2	1808; 3925; 4131	46	46	Cell adhesion/ECM
Regulation of mRNA stability by proteins that bind AU-rich elements	Reactome	R-HSA-450531	MAPK14; EIF4G1; ANP32A	1981; 1432; 8125	39	39
RHO GTPase cycle	Reactome	R-HSA-9012999	TJP2; TMPO; TOR1AIP1; SRRM1; STK10; DOCK7; VIM; SCRIB; LMNB1; MYO9B; CPSF7; ARHGAP29; TRA2B; GIT1	26092; 6434; 4650; 6793; 9411; 79869; 7431; 85440; 4001; 10250; 7112; 9414; 23513; 28964	442	442	RHO GTPase signalling
RHO GTPases Activate NADPH Oxidases	Reactome	R-HSA-5668599	MAPK14; MAPK3	5595; 1432	24	24	RHO GTPase signalling
RHOA GTPase cycle	Reactome	R-HSA-8980692	TJP2; STK10; ARHGAP29; MYO9B; TMPO	4650; 6793; 7112; 9411; 9414	149	149	RHO GTPase signalling
RHOB GTPase cycle	Reactome	R-HSA-9013026	TJP2; STK10; MYO9B	9414; 4650; 6793	70	70	RHO GTPase signalling
RHOBTB GTPase Cycle	Reactome	R-HSA-9706574	CPSF7; SRRM1; TRA2B; VIM	79869; 7431; 10250; 6434	36	36	RHO GTPase signalling
RHOBTB1 GTPase cycle	Reactome	R-HSA-9013422	CPSF7; SRRM1; TRA2B; VIM	79869; 7431; 10250; 6434	23	23	RHO GTPase signalling
RHOBTB2 GTPase cycle	Reactome	R-HSA-9013418	SRRM1; TRA2B	10250; 6434	24	24	RHO GTPase signalling
RHOC GTPase cycle	Reactome	R-HSA-9013106	TJP2; STK10; TMPO; MYO9B	9414; 7112; 4650; 6793	74	74	RHO GTPase signalling
RHOD GTPase cycle	Reactome	R-HSA-9013405	TMPO; LMNB1; TOR1AIP1	4001; 26092; 7112	51	51	RHO GTPase signalling
RHOF GTPase cycle	Reactome	R-HSA-9035034	TMPO; LMNB1; TOR1AIP1; MYO9B	4001; 26092; 7112; 4650	42	42	RHO GTPase signalling
RHOJ GTPase cycle	Reactome	R-HSA-9013409	SCRIB; TMPO; GIT1	28964; 7112; 23513	56	56	RHO GTPase signalling
RNA Polymerase II Transcription Termination	Reactome	R-HSA-73856	CPSF7; SRSF11; SRSF1; SRRM1	6426; 79869; 9295; 10250	67	67
Signal Transduction	Reactome	R-HSA-162582	TMPO; CTTN; STMN1; STK10; DOCK7; MAPK14; MED1; ARAF; CTNND1; CPSF7; RANBP10; SKP1; MAPK3; HNRNPM; ARHGAP29; TRA2B; GIT1; HNRNPA1; LMNB1; TJP2; SQSTM1; TOR1AIP1; SRRM1; EIF4G1; VIM; SCRIB; MYO9B; YBX1	26092; 6793; 1500; 369; 7431; 5595; 1432; 57610; 4650; 9411; 85440; 2017; 4670; 23513; 1981; 3925; 10250; 3178; 28964; 6500; 8878; 6434; 79869; 4001; 5469; 7112; 9414; 4904	2432	2431
Signaling by BRAF and RAF fusions	Reactome	R-HSA-6802952	MAPK3; LMNA; ARAF; MPRIP	4000; 5595; 23164; 369	61	61
Signaling by Rho GTPases	Reactome	R-HSA-194315	TJP2; SCRIB; TMPO; TOR1AIP1; SRRM1; STK10; CTTN; DOCK7; VIM; MAPK14; MAPK3; LMNB1; GIT1; CPSF7; ARHGAP29; TRA2B; MYO9B	26092; 5595; 6434; 9411; 79869; 7431; 85440; 4001; 1432; 2017; 10250; 7112; 9414; 23513; 28964; 4650; 6793	689	688	RHO GTPase signalling
Signaling by Rho GTPases, Miro GTPases and RHOBTB3	Reactome	R-HSA-9716542	TJP2; SCRIB; TMPO; TOR1AIP1; SRRM1; STK10; CTTN; DOCK7; VIM; MAPK14; MAPK3; LMNB1; GIT1; CPSF7; ARHGAP29; TRA2B; MYO9B	26092; 5595; 6434; 9411; 79869; 7431; 85440; 4001; 1432; 2017; 10250; 7112; 9414; 23513; 28964; 4650; 6793	705	704	RHO GTPase signalling
Spliceosome - Homo sapiens (human)	KEGG	path:hsa03040	ACIN1; SRSF1; HNRNPA1; SF3B1; HNRNPU; HNRNPM; PCBP1; SNRNP70; TRA2A; TRA2B	4670; 3192; 3178; 6426; 6434; 5093; 23451; 29896; 22985; 6625	151	151
Stabilization and expansion of the E-cadherin adherens junction	PID	ecadherin_stabilization_pathway	LIMA1; GIT1; CTNND1	1500; 28964; 51474	42	42	Cell adhesion/ECM
TCR	NetPath	Pathway_TCR	DYRK1B; DPYSL2; PRPF4B; ADAM9; MAPK14; MAPK3; ANXA2; NCL; DDX3X; SNRNP70; PRKD1	8899; 1432; 4691; 5587; 6625; 9149; 302; 8754; 5595; 1808; 1654	244	243
Thyroid stimulating hormone (TSH) signaling pathway	Wikipathways	WP2032	SCRIB; MAPK14; MAPK3	23513; 1432; 5595	66	66
tnfr1 signaling pathway	BioCarta	tnfr1pathway	LMNA; LMNB1	4000; 4001	17	17
TP53 regulates transcription of additional cell cycle genes whose exact role in the p53 pathway remain uncertain	Reactome	R-HSA-6804115	TNKS1BP1; NPM1	4869; 85456	23	23
Translation inhibitors in chronically activated PDGFRA cells	Wikipathways	WP4566	MAPK14; MAPK3; EIF4G1	1981; 5595; 1432	46	46
TSLP	NetPath	Pathway_TSLP	MAPK14; MAPK3	1432; 5595	21	21
VEGFA-VEGFR2 Signaling Pathway	Wikipathways	WP3888	UBAP2L; EIF4G1; CALU; ADAM9; MAPK14; MAPK3; NCL; CTNND1; PRKD1	813; 5587; 8754; 1432; 1500; 9898; 5595; 1981; 4691	433	433

## Sheet: STRING
Functional enrichment analysis of ROR1, ROR1, and PTK7 taken individually against WikiPathways, Reactome, and KEGG using STRING (FDR < 0.05).
ROR1									ROR2									PTK7
WikiPathways									WikiPathways									WikiPathways
#term ID	term description	observed gene count	background gene count	strength	false discovery rate	matching proteins in your network (IDs)	matching proteins in your network (labels)		#term ID	term description	observed gene count	background gene count	strength	false discovery rate	matching proteins in your network (IDs)	matching proteins in your network (labels)		#term ID	term description	observed gene count	background gene count	strength	false discovery rate	matching proteins in your network (IDs)	matching proteins in your network (labels)
WP2267	Synaptic vesicle pathway	5	51	2.24	1.27e-07	9606.ENSP00000242285,9606.ENSP00000263270,9606.ENSP00000292807,9606.ENSP00000327694,9606.ENSP00000351926	CLTA,AP2S1,AP2M1,AP2A2,AP2A1		WP4150	Wnt signaling in kidney disease	10	36	2.69	3.44e-23	9606.ENSP00000005340,9606.ENSP00000264634,9606.ENSP00000284523,9606.ENSP00000286201,9606.ENSP00000294304,9606.ENSP00000316054,9606.ENSP00000323901,9606.ENSP00000354607,9606.ENSP00000368169,9606.ENSP00000434034	DVL2,WNT5A,WNT3A,FZD7,LRP5,DVL3,FZD2,FZD5,DVL1,FZD4		WP4150	Wnt signaling in kidney disease	5	36	2.39	2.5e-08	9606.ENSP00000261349,9606.ENSP00000264634,9606.ENSP00000284523,9606.ENSP00000286201,9606.ENSP00000368169	LRP6,WNT5A,WNT3A,FZD7,DVL1
WP4336	ncRNAs involved in Wnt signaling in hepatocellular carcinoma	5	85	2.02	7.25e-07	9606.ENSP00000264634,9606.ENSP00000323901,9606.ENSP00000354607,9606.ENSP00000360120,9606.ENSP00000364860	WNT5A,FZD2,FZD5,ROR1,ROR2		WP4336	ncRNAs involved in Wnt signaling in hepatocellular carcinoma	10	85	2.32	4.26e-20	9606.ENSP00000005340,9606.ENSP00000264634,9606.ENSP00000284523,9606.ENSP00000286201,9606.ENSP00000294304,9606.ENSP00000316054,9606.ENSP00000323901,9606.ENSP00000354607,9606.ENSP00000364860,9606.ENSP00000368169	DVL2,WNT5A,WNT3A,FZD7,LRP5,DVL3,FZD2,FZD5,ROR2,DVL1		WP428	Wnt signaling	6	114	1.97	2.5e-08	9606.ENSP00000261349,9606.ENSP00000264634,9606.ENSP00000284523,9606.ENSP00000286201,9606.ENSP00000357040,9606.ENSP00000368169	LRP6,WNT5A,WNT3A,FZD7,VANGL2,DVL1
WP4258	lncRNA in canonical Wnt signaling and colorectal cancer	5	93	1.98	7.45e-07	9606.ENSP00000264634,9606.ENSP00000323901,9606.ENSP00000354607,9606.ENSP00000360120,9606.ENSP00000364860	WNT5A,FZD2,FZD5,ROR1,ROR2		WP4258	lncRNA in canonical Wnt signaling and colorectal cancer	10	93	2.28	6.62e-20	9606.ENSP00000005340,9606.ENSP00000264634,9606.ENSP00000284523,9606.ENSP00000286201,9606.ENSP00000294304,9606.ENSP00000316054,9606.ENSP00000323901,9606.ENSP00000354607,9606.ENSP00000364860,9606.ENSP00000368169	DVL2,WNT5A,WNT3A,FZD7,LRP5,DVL3,FZD2,FZD5,ROR2,DVL1		WP4336	ncRNAs involved in Wnt signaling in hepatocellular carcinoma	5	85	2.02	4.83e-07	9606.ENSP00000261349,9606.ENSP00000264634,9606.ENSP00000284523,9606.ENSP00000286201,9606.ENSP00000368169	LRP6,WNT5A,WNT3A,FZD7,DVL1
WP4159	GABA receptor signaling	4	31	2.36	1.22e-06	9606.ENSP00000263270,9606.ENSP00000292807,9606.ENSP00000327694,9606.ENSP00000351926	AP2S1,AP2M1,AP2A2,AP2A1		WP399	Wnt signaling pathway and pluripotency	10	101	2.25	1.08e-19	9606.ENSP00000005340,9606.ENSP00000264634,9606.ENSP00000284523,9606.ENSP00000286201,9606.ENSP00000294304,9606.ENSP00000316054,9606.ENSP00000323901,9606.ENSP00000354607,9606.ENSP00000368169,9606.ENSP00000434034	DVL2,WNT5A,WNT3A,FZD7,LRP5,DVL3,FZD2,FZD5,DVL1,FZD4		WP4258	lncRNA in canonical Wnt signaling and colorectal cancer	5	93	1.98	5.59e-07	9606.ENSP00000261349,9606.ENSP00000264634,9606.ENSP00000284523,9606.ENSP00000286201,9606.ENSP00000368169	LRP6,WNT5A,WNT3A,FZD7,DVL1
WP428	Wnt signaling	5	114	1.89	1.22e-06	9606.ENSP00000264634,9606.ENSP00000323901,9606.ENSP00000354607,9606.ENSP00000360120,9606.ENSP00000364860	WNT5A,FZD2,FZD5,ROR1,ROR2		WP3931	Embryonic stem cell pluripotency pathways	10	116	2.19	2.75e-19	9606.ENSP00000005340,9606.ENSP00000264634,9606.ENSP00000284523,9606.ENSP00000286201,9606.ENSP00000294304,9606.ENSP00000316054,9606.ENSP00000323901,9606.ENSP00000354607,9606.ENSP00000368169,9606.ENSP00000434034	DVL2,WNT5A,WNT3A,FZD7,LRP5,DVL3,FZD2,FZD5,DVL1,FZD4		WP399	Wnt signaling pathway and pluripotency	5	101	1.94	6.66e-07	9606.ENSP00000261349,9606.ENSP00000264634,9606.ENSP00000284523,9606.ENSP00000286201,9606.ENSP00000368169	LRP6,WNT5A,WNT3A,FZD7,DVL1
WP4549	Fragile X syndrome	5	119	1.87	1.23e-06	9606.ENSP00000242285,9606.ENSP00000263270,9606.ENSP00000292807,9606.ENSP00000309415,9606.ENSP00000351926	CLTA,AP2S1,AP2M1,CLTB,AP2A1		WP428	Wnt signaling	10	114	2.19	2.75e-19	9606.ENSP00000005340,9606.ENSP00000264634,9606.ENSP00000284523,9606.ENSP00000286201,9606.ENSP00000294304,9606.ENSP00000316054,9606.ENSP00000323901,9606.ENSP00000354607,9606.ENSP00000364860,9606.ENSP00000368169	DVL2,WNT5A,WNT3A,FZD7,LRP5,DVL3,FZD2,FZD5,ROR2,DVL1		WP3931	Embryonic stem cell pluripotency pathways	5	116	1.88	1.08e-06	9606.ENSP00000261349,9606.ENSP00000264634,9606.ENSP00000284523,9606.ENSP00000286201,9606.ENSP00000368169	LRP6,WNT5A,WNT3A,FZD7,DVL1
WP4150	Wnt signaling in kidney disease	3	36	2.17	0.0003	9606.ENSP00000264634,9606.ENSP00000323901,9606.ENSP00000354607	WNT5A,FZD2,FZD5		WP4262	Breast cancer pathway	9	153	2.02	1.97e-15	9606.ENSP00000005340,9606.ENSP00000264634,9606.ENSP00000284523,9606.ENSP00000286201,9606.ENSP00000294304,9606.ENSP00000316054,9606.ENSP00000323901,9606.ENSP00000354607,9606.ENSP00000368169	DVL2,WNT5A,WNT3A,FZD7,LRP5,DVL3,FZD2,FZD5,DVL1		WP4262	Breast cancer pathway	5	153	1.76	3.57e-06	9606.ENSP00000261349,9606.ENSP00000264634,9606.ENSP00000284523,9606.ENSP00000286201,9606.ENSP00000368169	LRP6,WNT5A,WNT3A,FZD7,DVL1
WP399	Wnt signaling pathway and pluripotency	3	101	1.72	0.0051	9606.ENSP00000264634,9606.ENSP00000323901,9606.ENSP00000354607	WNT5A,FZD2,FZD5		WP2059	Alzheimers disease and miRNA effects	9	258	1.79	1.51e-13	9606.ENSP00000005340,9606.ENSP00000264634,9606.ENSP00000284523,9606.ENSP00000286201,9606.ENSP00000294304,9606.ENSP00000316054,9606.ENSP00000323901,9606.ENSP00000354607,9606.ENSP00000368169	DVL2,WNT5A,WNT3A,FZD7,LRP5,DVL3,FZD2,FZD5,DVL1		WP1544	MicroRNAs in cardiomyocyte hypertrophy	4	83	1.93	2.56e-05	9606.ENSP00000261349,9606.ENSP00000264634,9606.ENSP00000284523,9606.ENSP00000368169	LRP6,WNT5A,WNT3A,DVL1
WP3931	Embryonic stem cell pluripotency pathways	3	116	1.66	0.0068	9606.ENSP00000264634,9606.ENSP00000323901,9606.ENSP00000354607	WNT5A,FZD2,FZD5		WP5124	Alzheimers disease	9	255	1.8	1.51e-13	9606.ENSP00000005340,9606.ENSP00000264634,9606.ENSP00000284523,9606.ENSP00000286201,9606.ENSP00000294304,9606.ENSP00000316054,9606.ENSP00000323901,9606.ENSP00000354607,9606.ENSP00000368169	DVL2,WNT5A,WNT3A,FZD7,LRP5,DVL3,FZD2,FZD5,DVL1		WP2059	Alzheimers disease and miRNA effects	5	258	1.54	3.34e-05	9606.ENSP00000261349,9606.ENSP00000264634,9606.ENSP00000284523,9606.ENSP00000286201,9606.ENSP00000368169	LRP6,WNT5A,WNT3A,FZD7,DVL1
WP4787	Osteoblast differentiation and related diseases	3	118	1.66	0.0068	9606.ENSP00000264634,9606.ENSP00000323901,9606.ENSP00000354607	WNT5A,FZD2,FZD5		WP4787	Osteoblast differentiation and related diseases	7	118	2.02	2.06e-11	9606.ENSP00000264634,9606.ENSP00000284523,9606.ENSP00000286201,9606.ENSP00000294304,9606.ENSP00000323901,9606.ENSP00000354607,9606.ENSP00000434034	WNT5A,WNT3A,FZD7,LRP5,FZD2,FZD5,FZD4		WP5124	Alzheimers disease	5	255	1.54	3.34e-05	9606.ENSP00000261349,9606.ENSP00000264634,9606.ENSP00000284523,9606.ENSP00000286201,9606.ENSP00000368169	LRP6,WNT5A,WNT3A,FZD7,DVL1
WP4262	Breast cancer pathway	3	153	1.54	0.0124	9606.ENSP00000264634,9606.ENSP00000323901,9606.ENSP00000354607	WNT5A,FZD2,FZD5		WP4239	Epithelial to mesenchymal transition in colorectal cancer	7	160	1.89	1.48e-10	9606.ENSP00000264634,9606.ENSP00000284523,9606.ENSP00000286201,9606.ENSP00000294304,9606.ENSP00000323901,9606.ENSP00000354607,9606.ENSP00000434034	WNT5A,WNT3A,FZD7,LRP5,FZD2,FZD5,FZD4		WP4787	Osteoblast differentiation and related diseases	4	118	1.78	7.28e-05	9606.ENSP00000261349,9606.ENSP00000264634,9606.ENSP00000284523,9606.ENSP00000286201	LRP6,WNT5A,WNT3A,FZD7
WP4239	Epithelial to mesenchymal transition in colorectal cancer	3	160	1.52	0.013	9606.ENSP00000264634,9606.ENSP00000323901,9606.ENSP00000354607	WNT5A,FZD2,FZD5		WP363	Wnt signaling pathway	5	51	2.24	1.06e-08	9606.ENSP00000005340,9606.ENSP00000294304,9606.ENSP00000316054,9606.ENSP00000364860,9606.ENSP00000368169	DVL2,LRP5,DVL3,ROR2,DVL1		WP4239	Epithelial to mesenchymal transition in colorectal cancer	4	160	1.65	0.00022	9606.ENSP00000261349,9606.ENSP00000264634,9606.ENSP00000284523,9606.ENSP00000286201	LRP6,WNT5A,WNT3A,FZD7
WP437	EGF/EGFR signaling pathway	3	162	1.52	0.013	9606.ENSP00000263270,9606.ENSP00000292807,9606.ENSP00000351926	AP2S1,AP2M1,AP2A1		WP3680	Physico-chemical features and toxicity-associated pathways	5	66	2.13	3.32e-08	9606.ENSP00000286201,9606.ENSP00000323901,9606.ENSP00000354607,9606.ENSP00000368169,9606.ENSP00000434034	FZD7,FZD2,FZD5,DVL1,FZD4		WP3679	Cell-type dependent selectivity of CCK2R signaling	2	13	2.44	0.004	9606.ENSP00000335544,9606.ENSP00000379472	CCKBR,CCK
WP4829	mBDNF and proBDNF regulation of GABA neurotransmission	2	38	1.97	0.0276	9606.ENSP00000327694,9606.ENSP00000351926	AP2A2,AP2A1		WP1544	MicroRNAs in cardiomyocyte hypertrophy	5	83	2.03	9.24e-08	9606.ENSP00000264634,9606.ENSP00000284523,9606.ENSP00000294304,9606.ENSP00000323901,9606.ENSP00000368169	WNT5A,WNT3A,LRP5,FZD2,DVL1		WP710	DNA damage response (only ATM dependent)	3	110	1.69	0.004	9606.ENSP00000264634,9606.ENSP00000284523,9606.ENSP00000368169	WNT5A,WNT3A,DVL1
WP2059	Alzheimers disease and miRNA effects	3	258	1.32	0.0402	9606.ENSP00000264634,9606.ENSP00000323901,9606.ENSP00000354607	WNT5A,FZD2,FZD5		WP710	DNA damage response (only ATM dependent)	5	110	1.91	3.35e-07	9606.ENSP00000005340,9606.ENSP00000264634,9606.ENSP00000284523,9606.ENSP00000316054,9606.ENSP00000368169	DVL2,WNT5A,WNT3A,DVL3,DVL1		WP2870	Extracellular vesicle-mediated signaling in recipient cells	2	30	2.07	0.0164	9606.ENSP00000264634,9606.ENSP00000284523	WNT5A,WNT3A
WP363	Wnt signaling pathway	2	51	1.84	0.0402	9606.ENSP00000360120,9606.ENSP00000364860	ROR1,ROR2		WP2064	Neural crest differentiation	4	100	1.85	2.63e-05	9606.ENSP00000005340,9606.ENSP00000284523,9606.ENSP00000316054,9606.ENSP00000368169	DVL2,WNT3A,DVL3,DVL1		WP2038	Microtubule cytoskeleton regulation	2	46	1.89	0.0349	9606.ENSP00000284523,9606.ENSP00000368169	WNT3A,DVL1
WP5124	Alzheimers disease	3	255	1.32	0.0402	9606.ENSP00000264634,9606.ENSP00000323901,9606.ENSP00000354607	WNT5A,FZD2,FZD5		WP268	Notch signaling	3	45	2.07	0.00023	9606.ENSP00000005340,9606.ENSP00000316054,9606.ENSP00000368169	DVL2,DVL3,DVL1		WP2848	Pluripotent stem cell differentiation pathway	2	48	1.87	0.0356	9606.ENSP00000264634,9606.ENSP00000284523	WNT5A,WNT3A
									WP3664	Regulation of Wnt / B-catenin signaling by small molecule compounds	2	17	2.32	0.0047	9606.ENSP00000005340,9606.ENSP00000286201	DVL2,FZD7		WP363	Wnt signaling pathway	2	51	1.84	0.0378	9606.ENSP00000261349,9606.ENSP00000368169	LRP6,DVL1
									WP2858	Ectoderm differentiation	3	137	1.59	0.0052	9606.ENSP00000354607,9606.ENSP00000364860,9606.ENSP00000434034	FZD5,ROR2,FZD4
									WP2857	Mesodermal commitment pathway	3	145	1.57	0.0058	9606.ENSP00000284523,9606.ENSP00000354607,9606.ENSP00000434034	WNT3A,FZD5,FZD4
									WP2870	Extracellular vesicle-mediated signaling in recipient cells	2	30	2.07	0.0117	9606.ENSP00000264634,9606.ENSP00000284523	WNT5A,WNT3A
									WP2839	Hair follicle development: organogenesis - part 2 of 3	2	32	2.05	0.0127	9606.ENSP00000264634,9606.ENSP00000294304	WNT5A,LRP5
									WP2038	Microtubule cytoskeleton regulation	2	46	1.89	0.0243	9606.ENSP00000284523,9606.ENSP00000368169	WNT3A,DVL1
									WP2848	Pluripotent stem cell differentiation pathway	2	48	1.87	0.0252	9606.ENSP00000264634,9606.ENSP00000284523	WNT5A,WNT3A
									WP2406	Cardiac progenitor differentiation	2	53	1.83	0.0293	9606.ENSP00000284523,9606.ENSP00000364860	WNT3A,ROR2
ROR1									ROR2									PTK7
Reactome Pathways									Reactome Pathways									Reactome Pathways
#term ID	term description	observed gene count	background gene count	strength	false discovery rate	matching proteins in your network (IDs)	matching proteins in your network (labels)		#term ID	term description	observed gene count	background gene count	strength	false discovery rate	matching proteins in your network (IDs)	matching proteins in your network (labels)		#term ID	term description	observed gene count	background gene count	strength	false discovery rate	matching proteins in your network (IDs)	matching proteins in your network (labels)
HSA-5140745	WNT5A-dependent internalization of FZD2, FZD5 and ROR2	11	13	3.18	1.07e-29	9606.ENSP00000242285,9606.ENSP00000263270,9606.ENSP00000264634,9606.ENSP00000292807,9606.ENSP00000309415,9606.ENSP00000323901,9606.ENSP00000327694,9606.ENSP00000351926,9606.ENSP00000354607,9606.ENSP00000360120,9606.ENSP00000364860	CLTA,AP2S1,WNT5A,AP2M1,CLTB,FZD2,AP2A2,AP2A1,FZD5,ROR1,ROR2		HSA-195721	Signaling by WNT	11	296	1.82	2.05e-16	9606.ENSP00000005340,9606.ENSP00000264634,9606.ENSP00000284523,9606.ENSP00000286201,9606.ENSP00000294304,9606.ENSP00000316054,9606.ENSP00000323901,9606.ENSP00000354607,9606.ENSP00000364860,9606.ENSP00000368169,9606.ENSP00000434034	DVL2,WNT5A,WNT3A,FZD7,LRP5,DVL3,FZD2,FZD5,ROR2,DVL1,FZD4		HSA-195721	Signaling by WNT	6	296	1.56	9.65e-05	9606.ENSP00000261349,9606.ENSP00000264634,9606.ENSP00000284523,9606.ENSP00000286201,9606.ENSP00000357040,9606.ENSP00000368169	LRP6,WNT5A,WNT3A,FZD7,VANGL2,DVL1
HSA-5099900	WNT5A-dependent internalization of FZD4	7	15	2.92	8.93e-16	9606.ENSP00000242285,9606.ENSP00000263270,9606.ENSP00000264634,9606.ENSP00000292807,9606.ENSP00000309415,9606.ENSP00000327694,9606.ENSP00000351926	CLTA,AP2S1,WNT5A,AP2M1,CLTB,AP2A2,AP2A1		HSA-4086400	PCP/CE pathway	9	90	2.25	7.06e-16	9606.ENSP00000005340,9606.ENSP00000264634,9606.ENSP00000286201,9606.ENSP00000316054,9606.ENSP00000323901,9606.ENSP00000354607,9606.ENSP00000364860,9606.ENSP00000368169,9606.ENSP00000434034	DVL2,WNT5A,FZD7,DVL3,FZD2,FZD5,ROR2,DVL1,FZD4		HSA-3772470	Negative regulation of TCF-dependent signaling by WNT ligand antagonists	3	15	2.55	0.00052	9606.ENSP00000261349,9606.ENSP00000264634,9606.ENSP00000284523	LRP6,WNT5A,WNT3A
HSA-8856825	Cargo recognition for clathrin-mediated endocytosis	7	105	2.07	1.56e-10	9606.ENSP00000242285,9606.ENSP00000263270,9606.ENSP00000264634,9606.ENSP00000292807,9606.ENSP00000309415,9606.ENSP00000327694,9606.ENSP00000351926	CLTA,AP2S1,WNT5A,AP2M1,CLTB,AP2A2,AP2A1		HSA-4641262	Disassembly of the destruction complex and recruitment of AXIN to the membrane	7	31	2.6	8.24e-14	9606.ENSP00000005340,9606.ENSP00000284523,9606.ENSP00000294304,9606.ENSP00000316054,9606.ENSP00000323901,9606.ENSP00000354607,9606.ENSP00000368169	DVL2,WNT3A,LRP5,DVL3,FZD2,FZD5,DVL1		HSA-4086400	PCP/CE pathway	4	90	1.9	0.00052	9606.ENSP00000264634,9606.ENSP00000286201,9606.ENSP00000357040,9606.ENSP00000368169	WNT5A,FZD7,VANGL2,DVL1
HSA-8866427	VLDLR internalisation and degradation	5	12	2.87	2.95e-10	9606.ENSP00000242285,9606.ENSP00000263270,9606.ENSP00000292807,9606.ENSP00000327694,9606.ENSP00000351926	CLTA,AP2S1,AP2M1,AP2A2,AP2A1		HSA-201681	TCF dependent signaling in response to WNT	9	199	1.91	2.72e-13	9606.ENSP00000005340,9606.ENSP00000264634,9606.ENSP00000284523,9606.ENSP00000294304,9606.ENSP00000316054,9606.ENSP00000323901,9606.ENSP00000354607,9606.ENSP00000368169,9606.ENSP00000434034	DVL2,WNT5A,WNT3A,LRP5,DVL3,FZD2,FZD5,DVL1,FZD4		HSA-500792	GPCR ligand binding	6	455	1.37	0.00052	9606.ENSP00000264634,9606.ENSP00000284523,9606.ENSP00000286201,9606.ENSP00000295589,9606.ENSP00000335544,9606.ENSP00000379472	WNT5A,WNT3A,FZD7,CCKAR,CCKBR,CCK
HSA-177504	Retrograde neurotrophin signalling	5	14	2.8	4.61e-10	9606.ENSP00000242285,9606.ENSP00000263270,9606.ENSP00000292807,9606.ENSP00000327694,9606.ENSP00000351926	CLTA,AP2S1,AP2M1,AP2A2,AP2A1		HSA-9673324	WNT5:FZD7-mediated leishmania damping	5	12	2.87	3.45e-10	9606.ENSP00000005340,9606.ENSP00000264634,9606.ENSP00000286201,9606.ENSP00000316054,9606.ENSP00000368169	DVL2,WNT5A,FZD7,DVL3,DVL1		HSA-9673324	WNT5:FZD7-mediated leishmania damping	3	12	2.65	0.00052	9606.ENSP00000264634,9606.ENSP00000286201,9606.ENSP00000368169	WNT5A,FZD7,DVL1
HSA-3928665	EPH-ephrin mediated repulsion of cells	6	51	2.32	4.61e-10	9606.ENSP00000242285,9606.ENSP00000263270,9606.ENSP00000292807,9606.ENSP00000309415,9606.ENSP00000327694,9606.ENSP00000351926	CLTA,AP2S1,AP2M1,CLTB,AP2A2,AP2A1		HSA-4608870	Asymmetric localization of PCP proteins	6	62	2.24	1.39e-09	9606.ENSP00000005340,9606.ENSP00000264634,9606.ENSP00000286201,9606.ENSP00000323901,9606.ENSP00000354607,9606.ENSP00000434034	DVL2,WNT5A,FZD7,FZD2,FZD5,FZD4		HSA-162582	Signal Transduction	9	2741	0.77	0.0019	9606.ENSP00000261349,9606.ENSP00000264634,9606.ENSP00000284523,9606.ENSP00000286201,9606.ENSP00000295589,9606.ENSP00000335544,9606.ENSP00000357040,9606.ENSP00000368169,9606.ENSP00000379472	LRP6,WNT5A,WNT3A,FZD7,CCKAR,CCKBR,VANGL2,DVL1,CCK
HSA-8964038	LDL clearance	5	19	2.67	1.29e-09	9606.ENSP00000242285,9606.ENSP00000263270,9606.ENSP00000292807,9606.ENSP00000327694,9606.ENSP00000351926	CLTA,AP2S1,AP2M1,AP2A2,AP2A1		HSA-373080	Class B/2 (Secretin family receptors)	6	94	2.06	1.33e-08	9606.ENSP00000264634,9606.ENSP00000284523,9606.ENSP00000286201,9606.ENSP00000323901,9606.ENSP00000354607,9606.ENSP00000434034	WNT5A,WNT3A,FZD7,FZD2,FZD5,FZD4		HSA-4641262	Disassembly of the destruction complex and recruitment of AXIN to the membrane	3	31	2.24	0.0019	9606.ENSP00000261349,9606.ENSP00000284523,9606.ENSP00000368169	LRP6,WNT3A,DVL1
HSA-182218	Nef Mediated CD8 Down-regulation	4	7	3.01	2.2e-08	9606.ENSP00000263270,9606.ENSP00000292807,9606.ENSP00000327694,9606.ENSP00000351926	AP2S1,AP2M1,AP2A2,AP2A1		HSA-5340588	Signaling by RNF43 mutants	4	8	2.95	4.63e-08	9606.ENSP00000284523,9606.ENSP00000294304,9606.ENSP00000354607,9606.ENSP00000434034	WNT3A,LRP5,FZD5,FZD4		HSA-201681	TCF dependent signaling in response to WNT	4	199	1.55	0.0061	9606.ENSP00000261349,9606.ENSP00000264634,9606.ENSP00000284523,9606.ENSP00000368169	LRP6,WNT5A,WNT3A,DVL1
HSA-167590	Nef Mediated CD4 Down-regulation	4	9	2.9	4.46e-08	9606.ENSP00000263270,9606.ENSP00000292807,9606.ENSP00000327694,9606.ENSP00000351926	AP2S1,AP2M1,AP2A2,AP2A1		HSA-5140745	WNT5A-dependent internalization of FZD2, FZD5 and ROR2	4	13	2.74	2.02e-07	9606.ENSP00000264634,9606.ENSP00000323901,9606.ENSP00000354607,9606.ENSP00000364860	WNT5A,FZD2,FZD5,ROR2		HSA-4608870	Asymmetric localization of PCP proteins	3	62	1.93	0.0089	9606.ENSP00000264634,9606.ENSP00000286201,9606.ENSP00000357040	WNT5A,FZD7,VANGL2
HSA-437239	Recycling pathway of L1	5	47	2.28	5.38e-08	9606.ENSP00000242285,9606.ENSP00000263270,9606.ENSP00000292807,9606.ENSP00000327694,9606.ENSP00000351926	CLTA,AP2S1,AP2M1,AP2A2,AP2A1		HSA-4641263	Regulation of FZD by ubiquitination	4	21	2.53	9.06e-07	9606.ENSP00000284523,9606.ENSP00000294304,9606.ENSP00000354607,9606.ENSP00000434034	WNT3A,LRP5,FZD5,FZD4		HSA-5340588	Signaling by RNF43 mutants	2	8	2.65	0.0187	9606.ENSP00000261349,9606.ENSP00000284523	LRP6,WNT3A
HSA-416993	Trafficking of GluR2-containing AMPA receptors	4	17	2.62	3.28e-07	9606.ENSP00000263270,9606.ENSP00000292807,9606.ENSP00000327694,9606.ENSP00000351926	AP2S1,AP2M1,AP2A2,AP2A1		HSA-1643685	Disease	9	1548	1.01	6.85e-06	9606.ENSP00000005340,9606.ENSP00000264634,9606.ENSP00000284523,9606.ENSP00000286201,9606.ENSP00000294304,9606.ENSP00000316054,9606.ENSP00000354607,9606.ENSP00000368169,9606.ENSP00000434034	DVL2,WNT5A,WNT3A,FZD7,LRP5,DVL3,FZD5,DVL1,FZD4		HSA-373080	Class B/2 (Secretin family receptors)	3	94	1.75	0.0235	9606.ENSP00000264634,9606.ENSP00000284523,9606.ENSP00000286201	WNT5A,WNT3A,FZD7
HSA-2132295	MHC class II antigen presentation	5	120	1.87	2.93e-06	9606.ENSP00000242285,9606.ENSP00000263270,9606.ENSP00000292807,9606.ENSP00000327694,9606.ENSP00000351926	CLTA,AP2S1,AP2M1,AP2A2,AP2A1		HSA-5368598	Negative regulation of TCF-dependent signaling by DVL-interacting proteins	3	5	3.03	8.01e-06	9606.ENSP00000005340,9606.ENSP00000316054,9606.ENSP00000368169	DVL2,DVL3,DVL1
HSA-196025	Formation of annular gap junctions	3	11	2.69	2.77e-05	9606.ENSP00000242285,9606.ENSP00000292807,9606.ENSP00000309415	CLTA,AP2M1,CLTB		HSA-201688	WNT mediated activation of DVL	3	8	2.82	2.22e-05	9606.ENSP00000005340,9606.ENSP00000316054,9606.ENSP00000368169	DVL2,DVL3,DVL1
HSA-9679191	Potential therapeutics for SARS	4	81	1.94	5.79e-05	9606.ENSP00000263270,9606.ENSP00000292807,9606.ENSP00000327694,9606.ENSP00000351926	AP2S1,AP2M1,AP2A2,AP2A1		HSA-4086398	Ca2+ pathway	4	60	2.07	3.25e-05	9606.ENSP00000264634,9606.ENSP00000323901,9606.ENSP00000354607,9606.ENSP00000434034	WNT5A,FZD2,FZD5,FZD4
HSA-5663205	Infectious disease	6	826	1.11	0.001	9606.ENSP00000242285,9606.ENSP00000263270,9606.ENSP00000264634,9606.ENSP00000292807,9606.ENSP00000327694,9606.ENSP00000351926	CLTA,AP2S1,WNT5A,AP2M1,AP2A2,AP2A1		HSA-3772470	Negative regulation of TCF-dependent signaling by WNT ligand antagonists	3	15	2.55	9.31e-05	9606.ENSP00000264634,9606.ENSP00000284523,9606.ENSP00000294304	WNT5A,WNT3A,LRP5
HSA-1643685	Disease	7	1548	0.91	0.002	9606.ENSP00000242285,9606.ENSP00000263270,9606.ENSP00000264634,9606.ENSP00000292807,9606.ENSP00000327694,9606.ENSP00000351926,9606.ENSP00000354607	CLTA,AP2S1,WNT5A,AP2M1,AP2A2,AP2A1,FZD5		HSA-5099900	WNT5A-dependent internalization of FZD4	3	15	2.55	9.31e-05	9606.ENSP00000005340,9606.ENSP00000264634,9606.ENSP00000434034	DVL2,WNT5A,FZD4
HSA-4086398	Ca2+ pathway	3	60	1.95	0.0021	9606.ENSP00000264634,9606.ENSP00000323901,9606.ENSP00000354607	WNT5A,FZD2,FZD5		HSA-4641258	Degradation of DVL	3	55	1.99	0.003	9606.ENSP00000005340,9606.ENSP00000316054,9606.ENSP00000368169	DVL2,DVL3,DVL1
HSA-4608870	Asymmetric localization of PCP proteins	3	62	1.93	0.0022	9606.ENSP00000264634,9606.ENSP00000323901,9606.ENSP00000354607	WNT5A,FZD2,FZD5		HSA-8856825	Cargo recognition for clathrin-mediated endocytosis	3	105	1.71	0.0181	9606.ENSP00000005340,9606.ENSP00000264634,9606.ENSP00000434034	DVL2,WNT5A,FZD4
HSA-373080	Class B/2 (Secretin family receptors)	3	94	1.75	0.0068	9606.ENSP00000264634,9606.ENSP00000323901,9606.ENSP00000354607	WNT5A,FZD2,FZD5		HSA-5663220	RHO GTPases Activate Formins	3	136	1.59	0.0344	9606.ENSP00000005340,9606.ENSP00000316054,9606.ENSP00000368169	DVL2,DVL3,DVL1
ROR1									ROR2									PTK7
KEGG									KEGG									KEGG
#term ID	term description	observed gene count	background gene count	strength	false discovery rate	matching proteins in your network (IDs)	matching proteins in your network (labels)		#term ID	term description	observed gene count	background gene count	strength	false discovery rate	matching proteins in your network (IDs)	matching proteins in your network (labels)		#term ID	term description	observed gene count	background gene count	strength	false discovery rate	matching proteins in your network (IDs)	matching proteins in your network (labels)
hsa04961	Endocrine and other factor-regulated calcium reabsorption	6	53	2.3	1.2e-10	9606.ENSP00000242285,9606.ENSP00000263270,9606.ENSP00000292807,9606.ENSP00000309415,9606.ENSP00000327694,9606.ENSP00000351926	CLTA,AP2S1,AP2M1,CLTB,AP2A2,AP2A1		hsa04310	Wnt signaling pathway	11	154	2.1	4.94e-21	9606.ENSP00000005340,9606.ENSP00000264634,9606.ENSP00000284523,9606.ENSP00000286201,9606.ENSP00000294304,9606.ENSP00000316054,9606.ENSP00000323901,9606.ENSP00000354607,9606.ENSP00000364860,9606.ENSP00000368169,9606.ENSP00000434034	DVL2,WNT5A,WNT3A,FZD7,LRP5,DVL3,FZD2,FZD5,ROR2,DVL1,FZD4		hsa04310	Wnt signaling pathway	6	154	1.84	5.5e-08	9606.ENSP00000261349,9606.ENSP00000264634,9606.ENSP00000284523,9606.ENSP00000286201,9606.ENSP00000357040,9606.ENSP00000368169	LRP6,WNT5A,WNT3A,FZD7,VANGL2,DVL1
hsa04721	Synaptic vesicle cycle	6	74	2.16	3.97e-10	9606.ENSP00000242285,9606.ENSP00000263270,9606.ENSP00000292807,9606.ENSP00000309415,9606.ENSP00000327694,9606.ENSP00000351926	CLTA,AP2S1,AP2M1,CLTB,AP2A2,AP2A1		hsa05217	Basal cell carcinoma	9	62	2.41	7.96e-19	9606.ENSP00000005340,9606.ENSP00000264634,9606.ENSP00000284523,9606.ENSP00000286201,9606.ENSP00000316054,9606.ENSP00000323901,9606.ENSP00000354607,9606.ENSP00000368169,9606.ENSP00000434034	DVL2,WNT5A,WNT3A,FZD7,DVL3,FZD2,FZD5,DVL1,FZD4		hsa04150	mTOR signaling pathway	5	151	1.77	2.41e-06	9606.ENSP00000261349,9606.ENSP00000264634,9606.ENSP00000284523,9606.ENSP00000286201,9606.ENSP00000368169	LRP6,WNT5A,WNT3A,FZD7,DVL1
hsa04144	Endocytosis	6	241	1.65	2.52e-07	9606.ENSP00000242285,9606.ENSP00000263270,9606.ENSP00000292807,9606.ENSP00000309415,9606.ENSP00000327694,9606.ENSP00000351926	CLTA,AP2S1,AP2M1,CLTB,AP2A2,AP2A1		hsa04150	mTOR signaling pathway	10	151	2.07	1.12e-18	9606.ENSP00000005340,9606.ENSP00000264634,9606.ENSP00000284523,9606.ENSP00000286201,9606.ENSP00000294304,9606.ENSP00000316054,9606.ENSP00000323901,9606.ENSP00000354607,9606.ENSP00000368169,9606.ENSP00000434034	DVL2,WNT5A,WNT3A,FZD7,LRP5,DVL3,FZD2,FZD5,DVL1,FZD4		hsa05224	Breast cancer	5	145	1.79	2.41e-06	9606.ENSP00000261349,9606.ENSP00000264634,9606.ENSP00000284523,9606.ENSP00000286201,9606.ENSP00000368169	LRP6,WNT5A,WNT3A,FZD7,DVL1
hsa05016	Huntington disease	6	298	1.55	6.56e-07	9606.ENSP00000242285,9606.ENSP00000263270,9606.ENSP00000292807,9606.ENSP00000309415,9606.ENSP00000327694,9606.ENSP00000351926	CLTA,AP2S1,AP2M1,CLTB,AP2A2,AP2A1		hsa05224	Breast cancer	10	145	2.09	1.12e-18	9606.ENSP00000005340,9606.ENSP00000264634,9606.ENSP00000284523,9606.ENSP00000286201,9606.ENSP00000294304,9606.ENSP00000316054,9606.ENSP00000323901,9606.ENSP00000354607,9606.ENSP00000368169,9606.ENSP00000434034	DVL2,WNT5A,WNT3A,FZD7,LRP5,DVL3,FZD2,FZD5,DVL1,FZD4		hsa05225	Hepatocellular carcinoma	5	160	1.74	2.41e-06	9606.ENSP00000261349,9606.ENSP00000264634,9606.ENSP00000284523,9606.ENSP00000286201,9606.ENSP00000368169	LRP6,WNT5A,WNT3A,FZD7,DVL1
hsa04310	Wnt signaling pathway	5	154	1.76	1.34e-06	9606.ENSP00000264634,9606.ENSP00000323901,9606.ENSP00000354607,9606.ENSP00000360120,9606.ENSP00000364860	WNT5A,FZD2,FZD5,ROR1,ROR2		hsa05226	Gastric cancer	10	144	2.09	1.12e-18	9606.ENSP00000005340,9606.ENSP00000264634,9606.ENSP00000284523,9606.ENSP00000286201,9606.ENSP00000294304,9606.ENSP00000316054,9606.ENSP00000323901,9606.ENSP00000354607,9606.ENSP00000368169,9606.ENSP00000434034	DVL2,WNT5A,WNT3A,FZD7,LRP5,DVL3,FZD2,FZD5,DVL1,FZD4		hsa05226	Gastric cancer	5	144	1.79	2.41e-06	9606.ENSP00000261349,9606.ENSP00000264634,9606.ENSP00000284523,9606.ENSP00000286201,9606.ENSP00000368169	LRP6,WNT5A,WNT3A,FZD7,DVL1
hsa05217	Basal cell carcinoma	3	62	1.93	0.00043	9606.ENSP00000264634,9606.ENSP00000323901,9606.ENSP00000354607	WNT5A,FZD2,FZD5		hsa05225	Hepatocellular carcinoma	10	160	2.05	1.54e-18	9606.ENSP00000005340,9606.ENSP00000264634,9606.ENSP00000284523,9606.ENSP00000286201,9606.ENSP00000294304,9606.ENSP00000316054,9606.ENSP00000323901,9606.ENSP00000354607,9606.ENSP00000368169,9606.ENSP00000434034	DVL2,WNT5A,WNT3A,FZD7,LRP5,DVL3,FZD2,FZD5,DVL1,FZD4		hsa05217	Basal cell carcinoma	4	62	2.06	2.89e-06	9606.ENSP00000264634,9606.ENSP00000284523,9606.ENSP00000286201,9606.ENSP00000368169	WNT5A,WNT3A,FZD7,DVL1
hsa04916	Melanogenesis	3	95	1.75	0.0013	9606.ENSP00000264634,9606.ENSP00000323901,9606.ENSP00000354607	WNT5A,FZD2,FZD5		hsa04916	Melanogenesis	9	95	2.23	8.36e-18	9606.ENSP00000005340,9606.ENSP00000264634,9606.ENSP00000284523,9606.ENSP00000286201,9606.ENSP00000316054,9606.ENSP00000323901,9606.ENSP00000354607,9606.ENSP00000368169,9606.ENSP00000434034	DVL2,WNT5A,WNT3A,FZD7,DVL3,FZD2,FZD5,DVL1,FZD4		hsa04916	Melanogenesis	4	95	1.87	1.28e-05	9606.ENSP00000264634,9606.ENSP00000284523,9606.ENSP00000286201,9606.ENSP00000368169	WNT5A,WNT3A,FZD7,DVL1
hsa04150	mTOR signaling pathway	3	151	1.55	0.0034	9606.ENSP00000264634,9606.ENSP00000323901,9606.ENSP00000354607	WNT5A,FZD2,FZD5		hsa04550	Signaling pathways regulating pluripotency of stem cells	9	140	2.06	2.07e-16	9606.ENSP00000005340,9606.ENSP00000264634,9606.ENSP00000284523,9606.ENSP00000286201,9606.ENSP00000316054,9606.ENSP00000323901,9606.ENSP00000354607,9606.ENSP00000368169,9606.ENSP00000434034	DVL2,WNT5A,WNT3A,FZD7,DVL3,FZD2,FZD5,DVL1,FZD4		hsa04550	Signaling pathways regulating pluripotency of stem cells	4	140	1.71	4.9e-05	9606.ENSP00000264634,9606.ENSP00000284523,9606.ENSP00000286201,9606.ENSP00000368169	WNT5A,WNT3A,FZD7,DVL1
hsa04390	Hippo signaling pathway	3	153	1.54	0.0034	9606.ENSP00000264634,9606.ENSP00000323901,9606.ENSP00000354607	WNT5A,FZD2,FZD5		hsa04390	Hippo signaling pathway	9	153	2.02	3.98e-16	9606.ENSP00000005340,9606.ENSP00000264634,9606.ENSP00000284523,9606.ENSP00000286201,9606.ENSP00000316054,9606.ENSP00000323901,9606.ENSP00000354607,9606.ENSP00000368169,9606.ENSP00000434034	DVL2,WNT5A,WNT3A,FZD7,DVL3,FZD2,FZD5,DVL1,FZD4		hsa05010	Alzheimer disease	5	355	1.4	4.9e-05	9606.ENSP00000261349,9606.ENSP00000264634,9606.ENSP00000284523,9606.ENSP00000286201,9606.ENSP00000368169	LRP6,WNT5A,WNT3A,FZD7,DVL1
hsa04550	Signaling pathways regulating pluripotency of stem cells	3	140	1.58	0.0034	9606.ENSP00000264634,9606.ENSP00000323901,9606.ENSP00000354607	WNT5A,FZD2,FZD5		hsa04934	Cushing syndrome	9	153	2.02	3.98e-16	9606.ENSP00000005340,9606.ENSP00000264634,9606.ENSP00000284523,9606.ENSP00000286201,9606.ENSP00000316054,9606.ENSP00000323901,9606.ENSP00000354607,9606.ENSP00000368169,9606.ENSP00000434034	DVL2,WNT5A,WNT3A,FZD7,DVL3,FZD2,FZD5,DVL1,FZD4		hsa04390	Hippo signaling pathway	4	153	1.67	5.71e-05	9606.ENSP00000264634,9606.ENSP00000284523,9606.ENSP00000286201,9606.ENSP00000368169	WNT5A,WNT3A,FZD7,DVL1
hsa04934	Cushing syndrome	3	153	1.54	0.0034	9606.ENSP00000264634,9606.ENSP00000323901,9606.ENSP00000354607	WNT5A,FZD2,FZD5		hsa05010	Alzheimer disease	10	355	1.7	2.01e-15	9606.ENSP00000005340,9606.ENSP00000264634,9606.ENSP00000284523,9606.ENSP00000286201,9606.ENSP00000294304,9606.ENSP00000316054,9606.ENSP00000323901,9606.ENSP00000354607,9606.ENSP00000368169,9606.ENSP00000434034	DVL2,WNT5A,WNT3A,FZD7,LRP5,DVL3,FZD2,FZD5,DVL1,FZD4		hsa04934	Cushing syndrome	4	153	1.67	5.71e-05	9606.ENSP00000264634,9606.ENSP00000284523,9606.ENSP00000286201,9606.ENSP00000368169	WNT5A,WNT3A,FZD7,DVL1
hsa05224	Breast cancer	3	145	1.57	0.0034	9606.ENSP00000264634,9606.ENSP00000323901,9606.ENSP00000354607	WNT5A,FZD2,FZD5		hsa05200	Pathways in cancer	10	517	1.54	7.47e-14	9606.ENSP00000005340,9606.ENSP00000264634,9606.ENSP00000284523,9606.ENSP00000286201,9606.ENSP00000294304,9606.ENSP00000316054,9606.ENSP00000323901,9606.ENSP00000354607,9606.ENSP00000368169,9606.ENSP00000434034	DVL2,WNT5A,WNT3A,FZD7,LRP5,DVL3,FZD2,FZD5,DVL1,FZD4		hsa05200	Pathways in cancer	5	517	1.24	0.0002	9606.ENSP00000261349,9606.ENSP00000264634,9606.ENSP00000284523,9606.ENSP00000286201,9606.ENSP00000368169	LRP6,WNT5A,WNT3A,FZD7,DVL1
hsa05225	Hepatocellular carcinoma	3	160	1.52	0.0034	9606.ENSP00000264634,9606.ENSP00000323901,9606.ENSP00000354607	WNT5A,FZD2,FZD5		hsa05165	Human papillomavirus infection	9	325	1.69	2.05e-13	9606.ENSP00000005340,9606.ENSP00000264634,9606.ENSP00000284523,9606.ENSP00000286201,9606.ENSP00000316054,9606.ENSP00000323901,9606.ENSP00000354607,9606.ENSP00000368169,9606.ENSP00000434034	DVL2,WNT5A,WNT3A,FZD7,DVL3,FZD2,FZD5,DVL1,FZD4		hsa05165	Human papillomavirus infection	4	325	1.34	0.00082	9606.ENSP00000264634,9606.ENSP00000284523,9606.ENSP00000286201,9606.ENSP00000368169	WNT5A,WNT3A,FZD7,DVL1
hsa05226	Gastric cancer	3	144	1.57	0.0034	9606.ENSP00000264634,9606.ENSP00000323901,9606.ENSP00000354607	WNT5A,FZD2,FZD5		hsa05205	Proteoglycans in cancer	6	196	1.74	1.61e-08	9606.ENSP00000264634,9606.ENSP00000284523,9606.ENSP00000286201,9606.ENSP00000323901,9606.ENSP00000354607,9606.ENSP00000434034	WNT5A,WNT3A,FZD7,FZD2,FZD5,FZD4		hsa05205	Proteoglycans in cancer	3	196	1.43	0.0052	9606.ENSP00000264634,9606.ENSP00000284523,9606.ENSP00000286201	WNT5A,WNT3A,FZD7
hsa05205	Proteoglycans in cancer	3	196	1.43	0.0049	9606.ENSP00000264634,9606.ENSP00000323901,9606.ENSP00000354607	WNT5A,FZD2,FZD5		hsa04330	Notch signaling pathway	3	52	2.01	0.0001	9606.ENSP00000005340,9606.ENSP00000316054,9606.ENSP00000368169	DVL2,DVL3,DVL1		hsa04080	Neuroactive ligand-receptor interaction	3	330	1.21	0.022	9606.ENSP00000295589,9606.ENSP00000335544,9606.ENSP00000379472	CCKAR,CCKBR,CCK
hsa05100	Bacterial invasion of epithelial cells	2	70	1.71	0.0197	9606.ENSP00000242285,9606.ENSP00000309415	CLTA,CLTB											hsa04911	Insulin secretion	2	82	1.64	0.0277	9606.ENSP00000295589,9606.ENSP00000379472	CCKAR,CCK
hsa05165	Human papillomavirus infection	3	325	1.22	0.0197	9606.ENSP00000264634,9606.ENSP00000323901,9606.ENSP00000354607	WNT5A,FZD2,FZD5											hsa04972	Pancreatic secretion	2	98	1.56	0.0368	9606.ENSP00000295589,9606.ENSP00000379472	CCKAR,CCK
hsa05010	Alzheimer disease	3	355	1.18	0.0226	9606.ENSP00000264634,9606.ENSP00000323901,9606.ENSP00000354607	WNT5A,FZD2,FZD5

## Sheet: GeneTrail
Biological Function ROR1,ROR2,PTK7, Wnt5A						Biological Function ROR1,ROR2,PTK7
#Name	Hits	Score	P-value	Info		#Name	Hits	Score	P-value	Info
Wnt signaling pathway	4	4	1.24894e-05	PTK7,ROR1,ROR2,WNT5A		Wnt signaling pathway	3	3	0.00027048	PTK7,ROR1,ROR2
Wnt signaling pathway, planar cell polarity pathway	4	4	4.45332e-07	PTK7,ROR1,ROR2,WNT5A		Wnt signaling pathway, planar cell polarity pathway	3	3	3.50238e-05	PTK7,ROR1,ROR2
anatomical structure development	4	4	0.00962768	PTK7,ROR1,ROR2,WNT5A		anatomical structure development	3	3	0.043554	PTK7,ROR1,ROR2
cell surface receptor signaling pathway	4	4	0.00258917	PTK7,ROR1,ROR2,WNT5A		cell surface receptor signaling pathway	3	3	0.0153602	PTK7,ROR1,ROR2		GeneTrail p-value filtered ≤ 0.05, arranged based on the receptor combinations.
cell surface receptor signaling pathway involved in cell-cell signaling	4	4	1.24894e-05	PTK7,ROR1,ROR2,WNT5A		cell surface receptor signaling pathway involved in cell-cell signaling	3	3	0.00027048	PTK7,ROR1,ROR2
developmental process	4	4	0.0359131	PTK7,ROR1,ROR2,WNT5A		cellular protein metabolic process	3	3	0.0434624	PTK7,ROR1,ROR2
non-canonical Wnt signaling pathway	4	4	6.21361e-07	PTK7,ROR1,ROR2,WNT5A		cellular protein modification process	3	3	0.0344952	PTK7,ROR1,ROR2
positive regulation of cell development	4	4	4.18896e-05	PTK7,ROR1,ROR2,WNT5A		non-canonical Wnt signaling pathway	3	3	4.05338e-05	PTK7,ROR1,ROR2
positive regulation of cell differentiation	4	4	0.000196791	PTK7,ROR1,ROR2,WNT5A		phosphate-containing compound metabolic process	3	3	0.0126089	PTK7,ROR1,ROR2
positive regulation of cell projection organization	4	4	1.49712e-05	PTK7,ROR1,ROR2,WNT5A		phosphorylation	3	3	0.00316425	PTK7,ROR1,ROR2
positive regulation of neurogenesis	4	4	2.76755e-05	PTK7,ROR1,ROR2,WNT5A		positive regulation of cell development	3	3	0.000608418	PTK7,ROR1,ROR2
positive regulation of neuron differentiation	4	4	1.44972e-05	PTK7,ROR1,ROR2,WNT5A		positive regulation of cell differentiation	3	3	0.00204205	PTK7,ROR1,ROR2
positive regulation of neuron projection development	4	4	7.95857e-06	PTK7,ROR1,ROR2,WNT5A		positive regulation of cell projection organization	3	3	0.000299173	PTK7,ROR1,ROR2
positive regulation of signal transduction	4	4	0.00109866	PTK7,ROR1,ROR2,WNT5A		positive regulation of neurogenesis	3	3	0.000500848	PTK7,ROR1,ROR2
regulation of animal organ morphogenesis	4	4	6.0299e-06	PTK7,ROR1,ROR2,WNT5A		positive regulation of neuron differentiation	3	3	0.0002971	PTK7,ROR1,ROR2
regulation of cell differentiation	4	4	0.00146496	PTK7,ROR1,ROR2,WNT5A		positive regulation of neuron projection development	3	3	0.000200038	PTK7,ROR1,ROR2
regulation of cell projection organization	4	4	8.12007e-05	PTK7,ROR1,ROR2,WNT5A		positive regulation of signal transduction	3	3	0.00863123	PTK7,ROR1,ROR2
regulation of cellular component organization	4	4	0.00381063	PTK7,ROR1,ROR2,WNT5A		protein modification process	3	3	0.0344952	PTK7,ROR1,ROR2
regulation of establishment of planar polarity	4	4	4.45332e-07	PTK7,ROR1,ROR2,WNT5A		protein phosphorylation	3	3	0.00201238	PTK7,ROR1,ROR2
regulation of nervous system development	4	4	0.0001721	PTK7,ROR1,ROR2,WNT5A		regulation of animal organ morphogenesis	3	3	0.000174877	PTK7,ROR1,ROR2
regulation of neurogenesis	4	4	0.000125221	PTK7,ROR1,ROR2,WNT5A		regulation of cell differentiation	3	3	0.00984121	PTK7,ROR1,ROR2
regulation of neuron differentiation	4	4	7.92224e-05	PTK7,ROR1,ROR2,WNT5A		regulation of cell projection organization	3	3	0.00096132	PTK7,ROR1,ROR2
regulation of neuron projection development	4	4	3.15157e-05	PTK7,ROR1,ROR2,WNT5A		regulation of cellular component organization	3	3	0.0213486	PTK7,ROR1,ROR2
regulation of plasma membrane bounded cell projection organization	4	4	8.12007e-05	PTK7,ROR1,ROR2,WNT5A		regulation of establishment of planar polarity	3	3	3.50238e-05	PTK7,ROR1,ROR2
regulation of signal transduction	4	4	0.0073819	PTK7,ROR1,ROR2,WNT5A		regulation of nervous system development	3	3	0.00200477	PTK7,ROR1,ROR2
regulation of signaling	4	4	0.0112001	PTK7,ROR1,ROR2,WNT5A		regulation of neurogenesis	3	3	0.00147967	PTK7,ROR1,ROR2
signal transduction	4	4	0.0300138	PTK7,ROR1,ROR2,WNT5A		regulation of neuron differentiation	3	3	0.00096132	PTK7,ROR1,ROR2
phosphate-containing compound metabolic process	3	3	0.0340171	PTK7,ROR1,ROR2		regulation of neuron projection development	3	3	0.000540142	PTK7,ROR1,ROR2
phosphorylation	3	3	0.00938389	PTK7,ROR1,ROR2		regulation of plasma membrane bounded cell projection organization	3	3	0.00096132	PTK7,ROR1,ROR2
protein phosphorylation	3	3	0.00576228	PTK7,ROR1,ROR2		regulation of signal transduction	3	3	0.0371571	PTK7,ROR1,ROR2
anatomical structure morphogenesis	3	3	0.0145463	PTK7,ROR2,WNT5A		regulation of signaling	3	3	0.0478643	PTK7,ROR1,ROR2
embryonic morphogenesis	3	3	0.000843362	PTK7,ROR2,WNT5A		cell migration	2	2	0.0473094	PTK7,ROR2
locomotion	3	3	0.00697271	PTK7,ROR2,WNT5A		embryonic morphogenesis	2	2	0.0153602	PTK7,ROR2
positive regulation of Wnt signaling pathway	3	3	0.000125221	PTK7,ROR2,WNT5A		positive regulation of Wnt signaling pathway	2	2	0.00364746	PTK7,ROR2
regulation of Wnt signaling pathway	3	3	0.000646066	PTK7,ROR2,WNT5A		positive regulation of canonical Wnt signaling pathway	2	2	0.00267054	PTK7,ROR2
regulation of canonical Wnt signaling pathway	3	3	0.000335404	PTK7,ROR2,WNT5A		regulation of Wnt signaling pathway	2	2	0.0126089	PTK7,ROR2
cell development	3	3	0.00253023	ROR1,ROR2,WNT5A		regulation of canonical Wnt signaling pathway	2	2	0.0086442	PTK7,ROR2					c
positive regulation of MAPK cascade	3	3	0.00157299	ROR1,ROR2,WNT5A		tissue development	2	2	0.0325225	PTK7,ROR2
positive regulation of cellular protein metabolic process	3	3	0.0191951	ROR1,ROR2,WNT5A		astrocyte development	2	2	0.000174877	ROR1,ROR2
positive regulation of intracellular signal transduction	3	3	0.00670978	ROR1,ROR2,WNT5A		cell development	2	2	0.0333095	ROR1,ROR2
positive regulation of phosphorylation	3	3	0.00724584	ROR1,ROR2,WNT5A		glial cell development	2	2	0.000557284	ROR1,ROR2
positive regulation of protein metabolic process	3	3	0.0223916	ROR1,ROR2,WNT5A		nervous system development	2	2	0.00908261	ROR1,ROR2
positive regulation of protein modification process	3	3	0.0102056	ROR1,ROR2,WNT5A		peptidyl-amino acid modification	2	2	0.0473094	ROR1,ROR2
positive regulation of protein phosphorylation	3	3	0.00668351	ROR1,ROR2,WNT5A		peptidyl-tyrosine phosphorylation	2	2	0.00267331	ROR1,ROR2
regulation of MAPK cascade	3	3	0.0035623	ROR1,ROR2,WNT5A		positive regulation of MAPK cascade	2	2	0.0239387	ROR1,ROR2
regulation of intracellular signal transduction	3	3	0.026415	ROR1,ROR2,WNT5A		positive regulation of phosphatidylinositol 3-kinase signaling	2	2	0.00133308	ROR1,ROR2
regulation of phosphorus metabolic process	3	3	0.0250423	ROR1,ROR2,WNT5A		regulation of MAPK cascade	2	2	0.0393574	ROR1,ROR2
regulation of phosphorylation	3	3	0.0189634	ROR1,ROR2,WNT5A		regulation of phosphatidylinositol 3-kinase signaling	2	2	0.00204205	ROR1,ROR2
regulation of protein phosphorylation	3	3	0.014663	ROR1,ROR2,WNT5A
positive regulation of canonical Wnt signaling pathway	2	2	0.00492559	PTK7,ROR2
tissue development	2	2	0.0491284	PTK7,ROR2
cellular response to lipid	2	2	0.0243489	PTK7,WNT5A
cellular response to retinoic acid	2	2	0.00157241	PTK7,WNT5A
cochlea morphogenesis	2	2	0.000269348	PTK7,WNT5A
convergent extension	2	2	0.000125221	PTK7,WNT5A
epithelial cell differentiation	2	2	0.014346	PTK7,WNT5A
establishment of apical/basal cell polarity	2	2	0.000178099	PTK7,WNT5A
establishment of cell polarity	2	2	0.00193468	PTK7,WNT5A
establishment of epithelial cell apical/basal polarity	2	2	0.000125221	PTK7,WNT5A
establishment of epithelial cell polarity	2	2	0.000331769	PTK7,WNT5A
establishment of monopolar cell polarity	2	2	0.000205343	PTK7,WNT5A
establishment of planar polarity	2	2	0.000211813	PTK7,WNT5A
establishment or maintenance of apical/basal cell polarity	2	2	0.000843362	PTK7,WNT5A
establishment or maintenance of cell polarity	2	2	0.00576228	PTK7,WNT5A
establishment or maintenance of epithelial cell apical/basal polarity	2	2	0.000808325	PTK7,WNT5A
establishment or maintenance of monopolar cell polarity	2	2	0.000211813	PTK7,WNT5A
morphogenesis of an epithelium	2	2	0.0137998	PTK7,WNT5A
planar cell polarity pathway involved in neural tube closure	2	2	0.000117547	PTK7,WNT5A
polarized epithelial cell differentiation	2	2	0.000171514	PTK7,WNT5A
regulation of embryonic development	2	2	0.0041386	PTK7,WNT5A
regulation of establishment of planar polarity involved in neural tube closure	2	2	0.000125221	PTK7,WNT5A
response to retinoic acid	2	2	0.00333922	PTK7,WNT5A
response to wounding	2	2	0.00697271	PTK7,WNT5A
tissue morphogenesis	2	2	0.0214813	PTK7,WNT5A
wound healing	2	2	0.00204241	PTK7,WNT5A
astrocyte development	2	2	0.000171514	ROR1,ROR2
glial cell development	2	2	0.000843362	ROR1,ROR2
nervous system development	2	2	0.0141205	ROR1,ROR2
peptidyl-tyrosine phosphorylation	2	2	0.00497259	ROR1,ROR2
positive regulation of phosphatidylinositol 3-kinase signaling	2	2	0.00220974	ROR1,ROR2
regulation of phosphatidylinositol 3-kinase signaling	2	2	0.00381063	ROR1,ROR2
positive regulation of DNA-binding transcription factor activity	2	2	0.0113476	ROR1,WNT5A
positive regulation of NF-kappaB transcription factor activity	2	2	0.00509922	ROR1,WNT5A
regulation of DNA-binding transcription factor activity	2	2	0.0250423	ROR1,WNT5A
regulation of I-kappaB kinase/NF-kappaB signaling	2	2	0.00979652	ROR1,WNT5A
Wnt signaling pathway, calcium modulating pathway	2	2	0.000592082	ROR2,WNT5A
animal organ morphogenesis	2	2	0.0351261	ROR2,WNT5A
anterior/posterior pattern specification	2	2	0.00576228	ROR2,WNT5A
cell fate commitment	2	2	0.00497259	ROR2,WNT5A
embryonic digit morphogenesis	2	2	0.00102868	ROR2,WNT5A
embryonic organ morphogenesis	2	2	0.00376874	ROR2,WNT5A
genitalia development	2	2	0.00063985	ROR2,WNT5A
negative regulation of Wnt signaling pathway	2	2	0.00848519	ROR2,WNT5A
negative regulation of canonical Wnt signaling pathway	2	2	0.00668351	ROR2,WNT5A
pattern specification process	2	2	0.0213632	ROR2,WNT5A
positive regulation of JNK cascade	2	2	0.00479857	ROR2,WNT5A
positive regulation of JUN kinase activity	2	2	0.00157299	ROR2,WNT5A
positive regulation of MAP kinase activity	2	2	0.0113476	ROR2,WNT5A
positive regulation of cell migration	2	2	0.0340171	ROR2,WNT5A
positive regulation of cell motility	2	2	0.0359131	ROR2,WNT5A
positive regulation of cellular component movement	2	2	0.037485	ROR2,WNT5A
positive regulation of kinase activity	2	2	0.0406851	ROR2,WNT5A
positive regulation of locomotion	2	2	0.0389372	ROR2,WNT5A
positive regulation of protein kinase C activity	2	2	2.76755e-05	ROR2,WNT5A
positive regulation of protein kinase activity	2	2	0.0359131	ROR2,WNT5A
positive regulation of protein serine/threonine kinase activity	2	2	0.0173193	ROR2,WNT5A
positive regulation of stress-activated MAPK cascade	2	2	0.00603476	ROR2,WNT5A
positive regulation of stress-activated protein kinase signaling cascade	2	2	0.00609108	ROR2,WNT5A
regulation of JNK cascade	2	2	0.00697271	ROR2,WNT5A
regulation of JUN kinase activity	2	2	0.0021512	ROR2,WNT5A
regulation of MAP kinase activity	2	2	0.017342	ROR2,WNT5A
regulation of protein serine/threonine kinase activity	2	2	0.034102	ROR2,WNT5A
regulation of stress-activated MAPK cascade	2	2	0.00978411	ROR2,WNT5A
regulation of stress-activated protein kinase signaling cascade	2	2	0.00979652	ROR2,WNT5A
reproductive structure development	2	2	0.0124599	ROR2,WNT5A
somitogenesis	2	2	0.000822774	ROR2,WNT5A
