# Supplementary material for: Multiomics characterization implicates PTK7 in ovarian cancer EMT and cell plasticity and offers strategies for therapeutic intervention
Source: Cell Death Dis. 2022 Aug 17;13(8):714. doi: 10.1038/s41419-022-05161-5 (PMC9386025; doi:10.1038/s41419-022-05161-5)
Supplement: Supplementary file 10 — Supplementary Table 2 [file 41419_2022_5161_MOESM10_ESM.xlsx]

## Sheet: Sheet2
Supplementary table 2: approved and investigational oncology compounds used for drug sensitivity and resistance testing (DSRT) filtered by DSS >= 8 in at least one cell line/PDC.
Drug	JHOS2/shCtr	Kuramochi/shCtr	Ovsaho/shCtr	FIMM-PDC1	FIMM-PDC2	FIMM-PDC3	FIMM-PDC4	FIMM-PDC5	FIMM-PDC6	FIMM-PDC7	JHOS2 shPTK7	Kuramochi shPTK7	Ovsaho shPTK7
4-hydroxytamoxifen	2.3	2.4	3.2	3.6	0.2	6	6	6	3	4.6	8.4	5.1	4.9
8-amino-adenosine	19.8	20.1	21.1	17.4	22.6	19.1	22.7	27.9	24.8	17.8	23.4	23.3	26.2
8-chloro-adenosine	9.4	12.1	6.9	7.45	11.2	6	5.9	20.2	10.4	13.8	12.9	5.75	18.4
A-1155463	0.5	9.9	2.6	18.7	7.5	16.8	14.1	31.9	30.1	19.3	6.3	4.55	23.3
A-1210477	3.4	5.8	4.9	5.7	4.9	8.8	7.2	4.9	4.6	6.5	7.3	6.25	10.1
A-1331852	0	3.3	0	7.4	5.1	9.6	1.2	13.9	24.8	7.6	2.4	1.25	19.8
A-419259	11.5	12	10.8	5.85	11.4	14.6	18.6	18.4	14.7	7	9.9	16.8	18.9
Abexinostat	13.3	8.6	11.9	12.7	13.7	13.3	8.7	16.2	14.3	11.7	14.4	18.5	14.6
ABT-751	6.3	3.6	5.4	8.8	14.9	9.7	9.6	11.8	5.1	6.8	10.2	7.95	7
Afatinib	1.8	1.5	1.9	4.1	8.2	11	15.9	21.9	15.8	13.6	0	1.7	1.9
Aldoxorubicin	7.4	4.9	5.1	5.7	9.2	7.4	8.5	6.6	7	8.4	7.9	5.45	7.9
Alisertib	0.9	4.2	2.4	0.85	22.5	6.2	3.9	7.2	0	0	1.9	6.25	7
Alvocidib	14.5	14.8	14.7	16.65	14.9	15.8	17.4	22.2	16.7	20.4	14.4	16.6	16.7
Amcasertib	0	0	0.8	0	0	2.6	0	0.3	0	5.3	8.4	4.6	1.6
AMG-232	0	0	0	0	0	0	7.1	20.3	14.2	15	0	0	0
Amsacrine	4.4	1.4	0	4.55	13.7	6.3	5.1	5.8	3.9	4	3.3	1.25	5.3
Anagrelide	3.5	0	0	0	0	2.5	0.8	0	3.5	12	0	0	0
AR-42	8.5	6.6	9	9.25	9.9	10	5.8	10.9	10.5	9.8	9.1	12.8	12.4
ARV-825	8.1	10.5	9.1	0.6	5.4	3.2	8.2	8.9	6.7	8.7	10.2	8.3	9.7
ASP3026	5.1	3.2	4.5	3.85	6.6	5.5	8.1	7.7	5.3	3.4	5.7	4.5	5.3
AT-406	10.2	0.3	0	7.9	10.5	10.8	0.9	1.5	5.3	0.6	16.5	1.1	4.3
AT 101	11.7	12.8	12.6	10.6	18	15.3	6.5	6.2	5.4	6	8.6	12.05	10.8
AT7519	14	7.7	14.5	14.1	13.9	13.6	16.3	20.5	20.5	18.2	14	15	17.2
AT9283	4.8	3.2	3.1	2.9	16.9	4.4	8.2	6.1	3.1	0	7.3	5.7	6.9
Auranofin	0.7	7.5	5.6	1.9	9.3	5.5	1.2	1.1	4	2.2	2.5	6.75	11
AVN944	9.6	8.9	9.7	7.65	10.9	12	7.4	18.1	6.6	10	5.8	9.7	11.7
Azacitidine	3.2	0.6	0	4.15	1.7	5.2	2.8	6.4	7.7	9.3	2.2	1.05	3.8
AZD-5363	2.2	0.1	3.2	2.95	1.2	1.2	5.1	7.2	5.6	8	0	2.15	0
AZD-5438	8.3	7.8	7	7.9	4.4	7.3	9.5	12.8	9.3	7.6	14.4	7.55	8.2
AZD1152-HQPA	0	0	0.1	1.95	17.5	1.7	3.2	3.5	0	0	0	2.6	2.3
AZD1775	8.3	9.9	9.6	21.6	12.9	17	10.4	19	4	8.8	8.6	10.35	16.3
AZD3965	0	3.4	0	2.7	0	0	0	0	0	0	0	0.7	12.1
AZD6738	3.6	4.5	5.5	12.65	9.5	13	8.7	10.4	11	8.6	6	6.5	6.2
AZD7762	4.6	2.9	3.1	7.75	6.1	9.1	8.1	7	6.4	5.8	7.6	6	6.4
AZD8055	17	16.8	19	13.95	15.6	12.9	21.2	29.2	21.8	25.7	11.8	15.9	20.7
BAY 87-2243	0	0	3.5	0	8.4	0.9	1.5	0	8.3	0	1.3	5.7	0
BCI	14.1	13.9	13.1	13.15	15.5	19.2	13.2	17.1	17.8	16.4	12.6	15.9	19.1
Belinostat	9.4	7.6	9.7	9.65	13.6	14.1	5.5	12.3	13	10	13	17.65	15.2
BGB-283	6.4	1.7	4	1.05	3.4	4.1	7.7	10.4	7.3	5.8	1.8	3.6	2.4
BI 2536	4.6	3	8.8	6.05	18.3	7.5	6.1	19.4	0.1	3.5	16	10.65	5.9
BIIB021	12.6	0.9	8.1	12.85	16	12.1	18.8	18	13.5	14.6	16.5	10.4	0
Birabresib	8.1	4.8	13.4	4.2	13.1	4.3	5.6	12.7	3.7	8.3	9.6	13.95	7.3
Birinapant	16.7	3.6	2.1	6.4	9.2	11.7	0	0.6	4.1	0	17.4	3.9	5.7
BMS-754807	4.4	5	8.9	13.75	20.2	10.8	11.5	14.1	4.1	16.6	6	5.25	7.2
Bortezomib	23.6	20.1	11.6	29.05	26.4	30.6	28.8	27.4	31.8	31.9	25.7	16.3	24.2
Bosutinib	10.9	6.4	8.7	7.4	8	10.5	13.7	14.3	12.3	6.5	9.3	10.6	12.1
Buparlisib	4.6	4.6	6.6	5.4	8.7	7.1	9.7	12.2	7.8	10.8	6.4	7.25	7.2
BX-912	2.4	3.7	2.2	2.85	10.3	1.2	3.9	6.9	2.2	9.2	5.5	2.35	3.8
Cabazitaxel	13.8	3.8	15.3	17.35	29.3	21.9	23.9	23.5	8.7	12.7	20.4	19.55	12.3
Canertinib	7.4	8.6	7.6	7.4	13.2	15.7	20.4	27.5	20.8	12.1	8.1	8.9	8.2
Carboplatin	5.3	4.7	2.7	2.55	6.1	16.2	3.2	3.8	2.8	2.4	7.6	4.4	8.7
Carfilzomib	23.7	25	20.5	26.55	24.6	28.3	22.2	23.6	29.3	26.1	25.2	21.95	24.9
CC-115	7.1	7.1	7.1	5.8	8	6.6	10	14	9.5	17.4	6.4	6.85	10
CC-223	3.3	4.6	4.9	3.2	4.7	3.5	5.9	10.3	5.3	9.5	3.3	5.1	6.6
CCT196969	8.3	9.4	9.1	3.9	2.8	4.2	0.7	0.3	0.4	0.3	1.8	2.15	3.9
CEP-37440	5.6	6.3	7.5	7.5	8.2	6.9	9.6	10.2	5.3	5.5	7.1	7.7	12.4
Cerdulatinib	0	0	0	0	0.2	0	0	0	0	5.3	8.2	0	0
Chloroquine	7.8	6.1	5.8	7.6	7.2	8.8	9.1	9	5.8	7.7	8.4	6.25	8.6
Cilengitide	0.9	3	6.1	0.75	0	0	0	0	0	1.3	5	8.65	9.6
Cisplatin	4.1	7	5.1	4.8	16.5	18.9	5.7	5.4	9.8	4.7	14.9	14.2	17.6
Clofarabine	10.3	0	3.4	3.15	17.1	6.1	7.4	13.6	3.2	3.2	15.1	0	2.5
Clomifene	4.1	2	4.2	7.05	3.2	5.7	7.5	8	5.2	7	6.9	5.45	5.2
Cobimetinib	11.1	2.8	3.9	0	8.5	4.8	12.4	12.7	12	7.4	0.8	6.05	9
Copanlisib	5.8	4.6	10.5	7.3	9.9	6.2	12.4	17.3	10.2	11.1	4.4	6.95	7.8
CPI-0610	4.2	6.1	9.5	2.1	8.5	3.7	3.9	8.7	3.1	5.5	5.9	10.5	7
Crenolanib	5.7	2.9	3.7	3.55	10	5.3	5	8.5	4	4.7	8.5	3.65	3.8
CUDC-305	9.9	0.8	6.3	11.5	14.5	9.8	15.8	12.8	11.6	12.7	11.5	7.3	0
CUDC-907	28.1	27.7	31	29.85	31.3	34.3	22.7	34.5	29.9	25.9	31.3	33.15	27.8
Cytarabine	7.2	0.5	0	0	14.9	2.1	3.6	10.5	6	5.7	13.4	0	4.1
Dacomitinib	2	1.6	2.4	3.2	8	13.1	18.2	23.4	18	14	0	2.45	4.8
Dactinomycin	23.4	19.9	18	23.6	23.4	26.5	23.1	25.2	22.1	26	21.1	23.3	23.1
Dactolisib	14.1	11.9	13.8	10.1	11	11.1	17.2	21.6	19	17	10.3	11.65	11.8
Danusertib	5.5	13	7.5	7.7	23.5	9.9	11.6	9.6	9.4	1.8	6.6	10.45	17.5
Dasatinib	10.1	9.5	15	6.05	9.9	13.9	19	17.8	10.7	3.2	8.7	17.95	14.5
Daunorubicin	5.6	4.6	4.4	4.65	9.4	7.8	8.4	10.7	7.4	9	4	4.2	8.3
dBET1	5.5	4.4	3.4	0.1	2.6	2.7	8.1	11	7.5	5.8	3.2	3.9	4.3
DEL-22379	8	5.2	7.5	6.15	6.3	11	9.7	14.3	5.8	6.7	7.8	7.75	7.4
Digoxin	13	7.4	8	9.4	6.2	12	14.6	11.9	16.6	12.5	17.2	8.45	8.6
Dinaciclib	19.6	15.9	16.4	20.75	17.9	17.5	20.3	24.6	22.5	22.4	17.4	18.5	24.8
Docetaxel	12.7	4.4	13.5	15.55	28.7	21.6	18.8	21.5	7.4	7.2	20.3	18	7.6
Doxorubicin	7.6	5	4.7	4.7	8.6	6.4	6.8	5.4	3.7	6.6	7	5.1	5.8
E7820	9.5	1.5	1.1	2.9	4.8	18.3	3	6.4	5.9	12.2	9.6	2.4	3
Eltanexor	17	17	9.5	14.7	18.9	23.7	19.9	22.4	25.8	17.8	18.9	12.45	17.8
ENMD-2076	9.4	8.1	7.9	6	10.3	8.6	10.5	12.4	3.4	4.2	8.3	9.65	11.5
Entinostat	2.5	2.3	4.6	7.1	5.5	9	4.5	8.2	6.6	6.5	4.5	8.05	8.5
Epirubicin	6.1	3.9	5.2	4.2	9.9	6.6	7.9	5.6	3.5	7.4	7.1	4.45	5.8
Erastin	16.2	8.5	4.7	0.85	0.9	17	0	0	0	3.3	14.6	4.8	12.9
Eribulin	11.7	5.7	15.3	15.95	25.8	20.7	21.1	25.5	12.3	12.2	19	18.65	18.6
Erlotinib	3.5	3	2.4	3.3	7.5	11.3	12	17.2	12.1	10	1.2	1.5	15.1
Etoposide	2.1	2	0	2.55	9.2	4.8	1.8	1.9	2.9	1	4.7	0.5	2.7
Everolimus	3	2.2	6.2	0	4.8	2.7	5.3	8.3	0	0.4	0	4.1	0.9
Fedratinib	9.1	8.7	8.8	3.65	6.5	4.3	7	10.7	3	2.9	8.5	8.8	7.2
Filanesib	3	1.1	6.8	6.65	21.3	10.7	12.3	17.4	6.6	2.9	9.2	10.3	7.8
Fingolimod	5.3	5	6.1	5.8	6	5.8	7.2	8.3	5.7	7	7.1	7.4	6.4
Floxuridine	0.6	14.1	6.6	6.7	14.3	3.7	0.1	3.5	2.3	3.5	0	8.25	4
FRAX486	8	7.6	4.8	4.5	4.2	6.5	9.3	14.7	9.7	6.5	4.5	3.7	10.8
Gandotinib	2.7	5.6	5.1	5.25	5.9	7.1	7.4	8.6	4.6	7.2	7	5.2	6.6
Ganetespib	12.5	1.9	10.8	13.4	16.2	12.9	19.5	14.3	13.6	14	13.7	11.05	0
GDC-0084	8.5	6.3	9.7	7.65	10.3	7.9	13.1	17	13.3	14.2	7	10.15	10.2
GDC-0623	10	1.5	1.5	0	5	1.8	7.4	6.9	0	9	0	1.4	0.4
Gedatolisib	11.7	10.8	13.2	10.5	10	9	15.7	16.9	16.9	10.7	6.9	11.3	12.7
Gefitinib	3.5	3.3	4.1	3.4	7.2	10.9	15.2	18.6	13	10.7	3.5	4.3	7.7
Gemcitabine	7.1	0.8	4	5.15	23.6	9.4	9.8	21.8	14.2	13.3	19.5	0	6.1
Givinostat	5.7	4.8	6.9	5.5	7.3	6.4	0.9	7.2	5.8	2.1	6	8.55	7.6
GSK-1070916	0.4	0	0	2.25	17	2.8	2.9	4.1	0	0.2	0	0	0.4
GSK-461364	7.5	6.3	8.4	9.8	22.4	12	12.1	24.1	1.6	8.5	25	12.6	16.7
GSK-690693	0.5	0	4.8	7.3	4.3	1.5	7.2	8.3	5.7	11.5	0	0.9	0
GSK-J4	2.2	7.4	11.7	0.2	1.6	0	0	0	0	0.3	0.7	5.3	0
GSK923295	6.4	2.5	9.5	12.65	17.5	11.9	6	14.9	0.2	4.2	8.9	15.05	7.7
I-BET151	6.2	3.7	10.3	3.15	11.9	4.5	3.9	8.9	5.9	9.9	8.4	10.55	5.7
Ibrutinib	0	1.1	2.6	0.35	3	5.6	7.7	10.1	6.4	2.5	0.6	2.2	2.9
Icotinib	1	1.6	0.5	0.8	5.7	8.6	10.5	12.7	6.1	5.3	0	0.6	0.8
Idarubicin	6.9	6	4.8	5.1	12	8.1	8.2	8.7	5.7	8.8	7.2	5.75	6.8
Idasanutlin	0	0	0	0.5	0	5.2	5	22.5	15.6	15.7	0	0.95	1.1
Indibulin	4.5	0	2.2	8.6	7.2	6	8.8	13.9	6.5	4.2	6.4	5.8	6.9
Ipatasertib	1.3	0	4.6	4.2	1.9	0.8	5.9	10.3	5.5	7.5	0	0.35	0
Ixazomib	7.8	5	2	13.55	11.6	17.1	13.8	12	19.2	16.8	13.5	3.55	5.1
JQ1	10.7	8.4	15	7.1	16	6.9	6.5	12.4	7	9.4	11.5	15.9	11.6
Litronesib	7.7	3.1	9.3	7.8	23.2	11.2	15.2	21.2	2.8	4.3	8.5	10.7	8.2
Lonafarnib	9	8.7	9.9	9.45	8.9	9.3	6.3	7	9.8	10	5.5	8.85	9.4
Luminespib	12.9	4.1	11.3	13.95	16.8	14.5	26	22.8	15.3	19	15.6	13.65	0
LY3009120	13.6	6.2	9.2	1.85	7.9	7.4	11.9	18.2	14.3	6.2	7.6	11.55	12.2
LY3023414	8.5	8.4	8	6.85	9.2	6.9	12	16.8	12.6	11.6	7.2	8.4	11.3
Mepacrine	12.1	10.8	11.7	13.6	9.4	13.8	17.1	18	15.9	12.3	18.8	12.7	15.2
Mercaptopurine	0	6.8	7.3	3.75	12.4	0	0	2	0	0	0.1	6.45	0.9
Methotrexate	0	1.5	4.6	2.2	16.7	0	0	0	0	0	0	0.45	0
Midostaurin	10.7	8.9	7.9	8.1	17.7	5.5	15.7	17.8	7.8	10.3	13.1	9	13.1
Milciclib	12.4	8	9	12.7	6.8	9.9	8.2	10.9	9.1	7.9	6.3	10.3	8.1
Miltefosine	5.2	4.9	3.6	2.55	12.8	5.7	6.6	10.6	10.2	8.1	13	4.9	5.9
Mitoxantrone	7.6	2.7	3.8	4.55	13	6.9	5.1	6.6	4.8	3.4	5.5	2.7	5.1
Mivebresib	16.6	14.7	23.8	13.8	25.3	15.3	12.2	21.9	15.3	16.3	18.2	25.8	19.7
Mocetinostat	3.4	4.1	3.8	6.35	7.1	9.7	7.1	12.3	8.7	7.5	8	9.95	10
Molibresib	5.3	4	9.4	1.7	8.4	3.5	3.3	7.6	4.2	6.6	6.8	8.65	6
Momelotinib	6.8	2.1	1.7	0.1	0.9	1.9	4.1	7.2	4.2	8	8.3	0.75	3.6
MST-312	11.5	8.6	6.9	2.9	6.7	9	6.7	3.7	3.3	0	11.6	6.05	9.6
Napabucasin	19.2	17.3	16.1	10.75	18.2	21.8	15.3	13.4	14.4	17.2	22	16.7	18.9
Navitoclax	0	4.3	0	4.85	2.6	5.7	6.2	19.5	21.9	16.4	1.1	1.8	10.1
Neratinib	5.2	0	0.4	1.15	5.3	9.5	11.9	16.1	14.1	8.3	0.6	0.45	0.8
Nintedanib	4.4	2.7	1.5	0.25	0.2	2.5	8.5	9.9	1.9	1.2	4	7.2	9.4
NMS-873	5.9	6.2	7.5	7.55	8.6	9.4	8.3	5.5	9.1	5	7.7	8.15	5.1
NVP-AEW541	4.8	3.4	5.9	7.7	6.7	7.5	8	9.1	5.1	7.6	4.8	3.9	8.7
NVP-BGT226	15	13.4	16.2	12.15	12.7	12.6	19.7	25.6	21.5	22.4	11	10.1	17.8
NVP-CGM097	6.1	8	8.5	5.45	3.3	7.4	9.2	15.4	10.9	10	5.9	5.75	5.2
NVP-LCL161	20.4	4.2	4.1	14.05	14.4	15.7	1.7	2.7	6.9	5.1	26	3.65	6
NVP-RAF265	3.8	0	0.3	1.4	2.2	6.7	2.9	14.6	1.3	2.8	0	0.1	1.5
Olaparib	3.2	2.6	2.5	3.45	4.7	1.5	3.8	6.1	9.2	6.1	6.6	3.35	3.5
Omacetaxine	21.6	14.3	21.7	23.7	28.7	27.2	22.9	21.3	25.3	23.8	20.8	23.75	21.7
Omaveloxolone	16.2	14.1	11.9	13.5	17.4	19.3	9.9	11.3	14.3	15.8	10.1	12.25	19.8
Omipalisib	10.5	10.8	17.7	11.7	16.9	17.7	19.8	21.9	16.5	20	9.3	17.75	17.7
Onalespib	11.4	0	5.4	10.4	11.6	9.4	15.1	12.5	12.8	10.6	10.3	7.1	0
ONX-0914	15.5	16.4	12.3	19.85	17.9	22.7	17.6	17.4	23.8	20.3	18.3	14.55	17.6
Oprozomib	17	18.3	10.2	19.5	21.7	23.6	15.9	11.6	24.9	19	23.6	12.55	17.3
Osimertinib	4.1	4.3	3.3	4	5.4	9.5	11	14.4	12.5	9.6	4.1	4.8	5.9
OTS-964	14.8	13.6	13.6	14.15	15.1	15	16.8	19	19.3	17.9	12.4	13.5	12.9
OTS167	18.8	5.8	10.6	11.3	13.2	12.4	12.3	14.7	13.9	14.6	15.7	10.1	8
Oxaliplatin	6.2	5.8	5.9	5.4	11.8	17.3	5	11.2	7.8	11.5	8.2	8.65	9.9
Paclitaxel	11.7	3.1	15.6	15.95	25.9	18.4	18.7	20.8	10.5	7	17.3	18.15	11.1
Pacritinib	10.9	9.3	9.6	6.7	7.6	7.7	7.6	10.6	7.5	5	9.3	7.05	10.1
Panobinostat	13.6	7.2	11.2	11	14.5	13.7	8.1	15	12.4	8.2	13	19	13.5
PD0325901	6.2	4	4.2	0	11.7	3	9.4	7.8	3.9	3.1	0.6	5.9	4.6
Pemetrexed	0	7.9	1.5	2.05	14.1	0	0	0	1.5	0	0.4	0.6	0
Pevonedistat	12.4	2.6	6.5	3.75	25.6	5.2	9.4	5.7	7.1	12.2	16.2	6.65	3.7
PF-00477736	4.9	3.5	5.1	12.75	11	16.4	6.2	10.7	6.4	6.8	4.7	7.35	9.2
PF-03758309	13.6	8.6	15.3	9.6	17.5	14.3	16.6	20.8	14.8	11.8	16.6	12.35	11.1
PF-04708671	0.7	0.8	2	1.9	0.9	0.5	3.2	2.9	8.9	4.3	0.1	2.3	1.2
PFI-1	3.4	5	8.4	1.2	7.2	1.6	0.9	4.9	1.3	1.3	2.1	7.65	4.4
PHA 408	0	2.3	2.8	0	6	4.7	2.7	3.8	4.8	2.8	8.3	2.75	7.3
Pictilisib	9	7.2	14.1	8.15	9.8	8.3	15.1	16.5	11.5	12.1	5.9	14	11.7
Plicamycin	20.1	12.6	14.6	15.6	8.8	4.3	12.6	15.3	0	0	3.7	3.45	3.5
Ponatinib	6.9	8	8.3	3.75	2.4	3.5	7.4	7.6	4.5	0	4.7	7.8	10.2
Poziotinib	0	1.4	0.3	3.5	13.1	16.4	22.9	27.2	21.2	16.1	0	0.95	2.6
Pracinostat	11.9	7.9	11.2	10.8	13.2	13.2	7.3	14.8	13.7	11.1	13.4	18	14.2
Prexasertib	7.3	8.8	11.1	22.55	24.8	27.1	19.2	24.3	15.4	14.3	23.3	22.4	17.4
PTC-209	9.7	1.5	2.3	6.1	4.1	10	2.2	4.6	4.3	6.3	3.7	3	1.5
Quisinostat	12.5	6.5	12	11	11.5	16.5	5.1	14.6	11.8	8.6	10.9	17.4	13.6
Raltitrexed	0	9.4	5.1	2.7	10.7	0	0	0	1.2	3	0.1	0.45	0
Ravoxertinib	3.6	0	2.4	1.2	6	2.2	7.9	9.2	6.6	2.6	1.5	3.45	0
Resminostat	7.1	4.8	6.9	6.7	8.2	8.7	4.2	10	8.8	7.2	7.8	9.8	9.3
Ridaforolimus	4.1	0.7	5.3	1.65	8.7	4.5	5	9.5	3.2	11.4	0	2.5	0.4
Rigosertib	13	6.4	9.2	13.2	23.4	19	23.6	20	15.1	10.6	18.3	17.85	19.1
Rociletinib	2.1	4.6	5.1	5.2	7.9	7.6	10	10.3	10.3	10.7	3.6	4.75	9.1
Romidepsin	24.1	21.6	25.4	26.2	28.2	29.6	25.6	26.9	31.1	27.2	24.3	30.7	28.1
Ruboxistaurin	6.5	7	6	6.85	7	8.5	7.8	11.1	6.8	8.1	6.2	7.25	9.8
Sabutoclax	10.8	6.8	6.5	4.75	15.4	11.8	6.9	5.2	6.4	3.8	11.1	7.8	4.7
Salinomycin	15.5	21.6	4.8	11.55	15.4	18.8	16.8	18.4	8.1	14.7	24.2	19.45	29.2
Sapanisertib	9.3	10.7	11.6	7.5	8.4	7.6	15.4	21.2	16.3	16.3	6.9	10.05	14
Sapitinib	0	0	0	0.6	6.8	8.8	16.3	16.5	11.4	10.1	0	0.5	0
SAR405838	0.1	0.8	1.2	0	0	4.9	8.1	15.8	10.5	5	4.8	1.9	2.7
Saracatinib	7.3	5.2	6.6	4.6	8.2	12	13.7	15.2	9.4	5.8	1.4	10.55	12.4
SCH772984	12.8	8	8.5	0.35	12.2	7.4	18.4	22	16.7	10.2	4.1	12.55	13.4
Selinexor	14.5	13.5	7.4	12.45	18.7	22.4	17.1	20.1	24.4	19.5	18.8	9.85	14.8
Selumetinib	8.6	2	1.7	0	11.2	4.9	10	11.4	7.6	10.3	0.7	7.5	13.5
Serabelisib	0.2	0	0	0.6	2.9	0.6	4.1	5.2	3.1	9.1	0.9	0	0.8
SGI-1776	5.9	5.7	7.2	5.6	5.1	6	6.8	6.9	6.8	9.1	6.2	5.3	7.9
SH-4-54	3.7	4.7	5.4	4	8.1	6	7	5.1	7.6	9.2	4.6	6.1	5.2
Silmitasertib	3.6	4.5	5.8	3.2	8.6	4.8	1.5	6.6	0	2.8	3.3	5.55	5.5
SN-38	22.5	8.6	16.4	23.5	37.9	26.6	19.2	29.7	28.9	21.3	26.1	21	21
SNS-032	16.9	17.2	15.9	18.65	16.2	16.9	20	24.7	19.2	19.1	19.9	16.9	17.5
TAK-901	5.3	6.4	5.7	4.85	16.9	4.3	7.9	6.5	7.3	3	3.2	7.3	8.3
Tamatinib	0.1	1.1	1.1	0	0	3.8	6.4	12.9	1.6	8.6	4.2	2.9	7
Taselisib	2.4	1.1	4.7	4.2	7.5	6.7	9.5	11.6	6.3	12.3	4.3	4.5	3.1
Temsirolimus	7.2	2.7	6.6	2.25	6.6	2.8	8.7	12.2	5.7	4	0	4.5	2.3
Tesevatinib	3.1	1	1.9	2.25	8.4	13.6	19.2	23.9	16.4	11.5	0	1.35	0.5
Thioguanine	1	7	8.1	5.75	11.9	0	6.6	6.4	2.9	4.7	1.9	9.75	4.9
THZ2	19.2	18.9	17.7	27.45	18.8	26.4	26.3	29.2	34	22.8	17.6	25.75	28.4
Topotecan	11.5	6.4	7.5	10.35	18.2	12.4	7.8	14.4	12.8	12.2	10.5	6.85	8.7
Tosedostat	14.2	0.7	6.4	12.6	7.4	14.9	9.5	12.1	11.1	6.4	29.8	0.75	3.1
Tozasertib	4.3	2.4	1.9	2.9	25.2	4.2	5.7	6.2	1.6	3.7	4.1	4.2	3.9
Trametinib	12.5	4.5	7.3	0.75	11.8	4.8	13	17.2	10.3	9	1.6	8.9	10.6
Triciribine	6.1	10.3	10.6	13.55	17.5	15.5	12.1	23.6	14.4	18.3	12.6	8.15	8.1
Tucidinostat	2.1	1.5	2.1	5.9	4.3	7.7	3.5	7.3	6.3	7.4	2	6.65	6.5
UCN-01	21.5	16.2	15.2	26.5	19.3	22.2	26.4	29.6	24	28.4	21.2	12.35	24.7
Ulixertinib	6.8	3.3	5	0.15	8	6.4	13.1	14.3	12.3	12	2.8	10.25	7.3
Uprosertib	0.2	0	2.5	1.9	0.9	0	5	8.9	6.8	6.5	0.6	1.55	0
Valrubicin	7.5	5.1	5.8	5.75	10.8	7.3	7.7	8	7.2	7	5.7	5.25	6.7
Varlitinib	0	0	0	1.1	3.2	8.6	9.5	12.6	5.2	6.9	0	0.05	1.2
Verdinexor	7.7	5.2	3.2	3.7	9.2	10.9	11.2	11	11.7	11.5	11.3	4.4	6.1
Vinblastine	9.7	3.9	9	15.3	22.4	13	7.6	8.2	0.7	8.9	3.7	2.8	2
Vincristine	11.5	2.7	9.1	14.9	21.3	13.8	8.9	6.4	0.5	5	5.4	4.75	3.4
Vinorelbine	17.1	7.2	18.5	19.25	16.4	26.2	26.7	27.2	18.6	12.8	19.4	20.3	22.6
Vistusertib	10.5	12.4	14.3	8.75	10.2	7.8	14.9	23.9	13	18.6	6.1	9.7	12.6
VLX1570	15.3	16.4	19.4	12.1	18.7	18.5	16.9	22.3	19.6	20.5	25.9	23.35	23.2
Volasertib	4.7	2.4	6.4	3.9	13.1	7	6	14.8	0.9	4.2	14.2	9.65	6.4
Vorinostat	6.1	4.8	7.2	6	8.6	7.9	4.9	10.4	10.1	6.3	3.2	9.45	8.3
VS-4718	3.7	4.8	9.9	5.4	6.1	3.8	9.2	8	10.3	5.4	5.9	10.85	5.7
XAV-939	0.7	0.1	3	1.1	0	1.5	1.6	6.3	4.1	10.8	0	0.35	2.1
ZSTK474	8.1	7.5	14	8.5	8	10	13.9	17.4	11.8	15.7	6.6	13.85	13.5
